# Supplementary material for: Acquired resistance to PI3K/mTOR inhibition is associated with mitochondrial DNA mutation and glycolysis
Source: Oncotarget. 2017 Nov 24;8(66):110133–44. doi: 10.18632/oncotarget.22655 (PMC5746370; doi:10.18632/oncotarget.22655)
Supplement: Supplementary file 2 [file oncotarget-08-110133-s002.xlsx]

## Sheet: Gene Array
chrom	start	end	gene	Original row	PROBE_ID	H1975DM_R1	H1975DM_R2	H1975DM_R3	H1975C5_R1	H1975C5_R2	H1975C5_R3	H1975C6_R1	H1975C6_R2	H1975C6_R3	Group 1 mean	Group 1 std.dev	Group 2 mean	Group 2 std.dev	F-values	significance-values, 1vs.2	adj-p-values, 1vs.2	log fold change, 1vs.2	abs_log fold change, 1vs.2	t-statistic, 1vs.2	log-odds, 1vs.2
chr12	15033852	15038828	MGP	10474	7961514	9.64363	9.40165	8.98823	3.11021	3.25234	3.19301	3.38647	3.18907	3.11739	9.3445	0.331413	3.20808	0.10215	0	1.88374e-12	3.04422e-08	-6.13642	6.13642	-48.5834	15.9584
chr10	61410523	61495760	SLC16A9	7632	7933750	3.13137	3.81418	3.68875	7.71591	7.63683	7.88153	7.78367	7.64474	7.69402	3.54476	0.363462	7.72612	0.0929433	0	1.07995e-10	8.72624e-07	4.18135	4.18135	31.273	13.9341
chr1	162821106	162838605	C1orf110	6489	7921909	8.60276	8.23778	8.50238	5.00453	4.76783	4.72486	5.28868	4.69563	4.82909	8.44764	0.188543	4.8851	0.2261	0	6.05979e-10	3.10793e-06	-3.56253	3.56253	-25.8992	12.7795
chr11	118124134	118135009	MPZL2	9548	7952046	7.89374	8.01298	8.04256	4.56851	4.33815	4.48452	4.42332	4.58657	4.3925	7.98309	0.0787844	4.4656	0.0989489	0	9.99763e-13	3.04422e-08	-3.5175	3.5175	-52.0417	16.1906
chrX	114238538	114253536	IL13RA2	31597	8174598	6.76483	5.816	6.32697	2.9916	2.90489	2.8805	3.10826	3.12414	2.80673	6.3026	0.474885	2.96935	0.128254	0	9.13753e-09	1.15849e-05	-3.33325	3.33325	-19.2141	10.6457
chr12	59989848	60175408	SLC16A7	10017	7956658	4.2733	3.43793	3.88304	6.8662	7.08512	7.17873	7.08704	7.08145	6.91939	3.86476	0.417983	7.03632	0.118225	0	5.07901e-09	7.81708e-06	3.17157	3.17157	20.5022	11.1371
chr10	91152303	91163745	IFIT1	7202	7929065	8.77282	8.85005	8.21612	5.50604	5.75176	5.35073	5.44967	5.75176	5.07347	8.613	0.345868	5.48057	0.257403	0	2.14334e-08	1.97928e-05	-3.13242	3.13242	-17.4807	9.90665
chr1	79115512	79129763	IFI44	4638	7902553	8.55462	8.36983	8.08882	5.07888	5.29789	4.95834	5.39883	5.34068	5.23704	8.33776	0.23455	5.21861	0.168089	0	6.73108e-10	3.10793e-06	-3.11915	3.11915	-25.6028	12.7038
chr3	142536711	142608041	PCOLCE2	23042	8091243	7.21748	7.04631	6.69033	3.93928	3.66595	3.76373	4.16909	3.87858	3.84584	6.98471	0.268923	3.87708	0.171778	0	1.31129e-09	3.89712e-06	-3.10763	3.10763	-23.797	12.2096
chr3	110610987	110612323	LOC151760	22882	8089464	9.10273	9.22393	9.47229	6.70009	6.81713	6.98369	5.3027	5.80044	5.71282	9.26631	0.18839	6.21948	0.699282	0	1.51102e-05	0.00118011	-3.04684	3.04684	-8.22139	3.52551
chr6	7541870	7586946	DSP	25692	8116780	9.68335	9.73965	9.57956	6.25026	6.34398	6.07524	7.05294	7.18017	7.18017	9.66752	0.0812114	6.68046	0.510438	0	1.19324e-06	0.000249771	-2.98706	2.98706	-11.099	6.10428
chrX	117629861	117820126	DOCK11	31064	8169541	7.22722	7.81714	7.18161	4.5901	4.67206	4.55764	4.19601	4.11828	4.54841	7.40866	0.354492	4.44709	0.23009	0	2.30203e-08	2.06677e-05	-2.96157	2.96157	-17.3424	9.84345
chr13	86366922	86373483	SLITRK6	11489	7972239	4.76678	6.14917	6.36576	2.67994	2.9569	2.71285	3.00728	2.68107	2.90657	5.76057	0.867433	2.8241	0.149405	0	3.29576e-06	0.000445699	-2.93647	2.93647	-9.86034	5.08349
chr9	120466584	120479768	TLR4	29833	8157524	7.11705	7.50275	7.35244	4.4081	4.77907	4.38033	4.41849	4.12762	4.39825	7.32408	0.194411	4.41865	0.208132	0	2.41881e-09	4.59872e-06	-2.90543	2.90543	-22.2484	11.7356
chr1	163039049	163046382	RGS4	5076	7906919	8.83131	8.59164	8.44841	6.31111	5.96664	5.992	5.98267	5.34738	4.82306	8.62379	0.193461	5.73714	0.546774	0	3.37025e-06	0.000450436	-2.88664	2.88664	-9.83447	5.06084
chr15	50474422	50528581	SLC27A2	12676	7983650	4.10375	4.01551	3.93678	6.22312	6.2834	6.22312	7.48801	7.62468	7.46428	4.01868	0.0835317	6.88443	0.704898	0	2.42364e-05	0.00159725	2.86575	2.86575	7.75972	3.03691
chr5	40841286	40860275	CARD6	24516	8105077	6.01667	6.26636	6.0898	3.34902	3.34276	3.30091	3.58825	3.41972	3.54843	6.12428	0.128364	3.42485	0.118194	0	7.14971e-11	7.70286e-07	-2.69943	2.69943	-32.712	14.1846
chr10	90694831	90751104	ACTA2	7745	7934906	9.54736	9.49964	9.64366	7.66817	7.24046	7.29833	6.87875	6.16777	5.98534	9.56355	0.0733606	6.87313	0.668365	0	2.62919e-05	0.00168295	-2.69042	2.69042	-7.68222	2.95253
chr7	93514727	93520360	TFPI2	28119	8141016	6.11159	5.69972	5.87936	8.80271	8.50271	8.61593	8.76205	8.38119	8.39362	5.89689	0.206496	8.57637	0.181212	0	2.60512e-09	4.67779e-06	2.67948	2.67948	22.0675	11.677
chr7	22765503	22771620	IL6	27128	8131803	5.33283	5.81499	5.45643	8.01247	7.91862	7.98793	8.51581	8.01155	8.24649	5.53475	0.250438	8.11548	0.225328	0	2.13042e-08	1.97928e-05	2.58073	2.58073	17.4925	9.912
chr2	163123589	163175194	IFIH1	19688	8056285	7.45931	6.94963	6.89569	4.41516	4.31813	4.32884	4.78186	4.57583	4.78186	7.10154	0.311008	4.53361	0.213274	0	3.46473e-08	2.66628e-05	-2.56793	2.56793	-16.5706	9.47806
chr2	74120093	74146780	ACTG2	18330	8042788	7.98358	7.86541	7.81871	5.49627	5.5502	5.15923	5.40229	5.24527	5.08651	7.88923	0.0849787	5.32329	0.187999	0	1.2923e-09	3.89712e-06	-2.56594	2.56594	-23.8352	12.2206
chr3	151011891	151034636	GPR87	23070	8091515	8.68686	8.72152	8.73091	6.50787	6.57348	5.96806	6.36852	6.30192	5.46129	8.7131	0.0232037	6.19686	0.41773	0	9.28088e-07	0.000216693	-2.51624	2.51624	-11.4254	6.35392
chr9	123714613	123812554	C5	30454	8163839	4.20124	4.75165	4.54133	6.7757	7.03191	6.82849	6.755	7.37716	7.05002	4.49807	0.277743	6.96971	0.23665	0	5.57429e-08	3.78571e-05	2.47164	2.47164	15.7136	9.04569
chr4	42410390	42659110	ATP8A1	23964	8100026	6.11586	6.3191	5.9197	3.64785	3.83222	3.71689	3.81104	3.68157	3.41824	6.11822	0.199712	3.68463	0.149085	0	2.08105e-09	4.48411e-06	-2.43358	2.43358	-22.6195	11.8538
chr1	93913658	94020218	FNBP1L	4691	7903092	6.64374	6.76501	6.88593	4.05729	4.49091	4.57179	4.58816	4.20486	4.21068	6.76489	0.121095	4.35395	0.224424	0	1.11601e-08	1.28824e-05	-2.41094	2.41094	-18.7934	10.475
chrY	21152510	21154705	CD24	31891	8177222	6.03508	5.33903	5.01743	3.27239	3.0903	3.09635	3.26478	3.04843	2.6292	5.46385	0.520178	3.06691	0.234401	0	1.06012e-06	0.000233089	-2.39694	2.39694	-11.2516	6.22194
chr4	166300094	166419476	CPE	23772	8098204	8.63587	8.47969	8.2713	7.08094	6.33294	6.2352	6.67424	5.39522	4.67747	8.46229	0.182906	6.066	0.880672	0	0.000537465	0.0116903	-2.39629	2.39629	-5.17237	-0.198362
chr1	110905482	110933672	SLC16A4	6138	7918426	6.84731	7.36188	6.93363	4.57797	4.53859	4.70233	4.80264	4.94055	4.52926	7.04761	0.275571	4.68189	0.165245	0	1.4723e-08	1.5735e-05	-2.36572	2.36572	-18.225	10.2357
chr1	153516089	153522612	S100A4	6348	7920271	7.67555	7.14771	7.83748	5.05368	5.40071	4.96937	5.57853	5.2338	4.97312	7.55358	0.360698	5.20154	0.249308	0	2.76467e-07	0.000100401	-2.35205	2.35205	-13.1208	7.53807
chr12	69244955	69357020	CPM	10774	7964834	8.27514	8.34815	8.38295	6.62304	6.62304	6.5206	6.01114	5.33406	5.06096	8.33542	0.0550227	6.02881	0.688159	0	0.00011055	0.00419262	-2.30661	2.30661	-6.40584	1.45665
chr7	92728831	92747336	SAMD9	28115	8140967	8.96469	9.12074	8.90255	6.17822	6.73929	6.42802	7.00436	7.00436	6.91029	8.99599	0.112413	6.71076	0.339578	0	4.44981e-07	0.000131947	-2.28524	2.28524	-12.4293	7.07667
chr11	27387231	27494322	LGR4	9017	7947199	8.5038	8.49297	8.41279	5.70562	5.75502	6.01192	6.69283	6.58891	6.44263	8.46985	0.0497167	6.19949	0.431464	0	3.00179e-06	0.000423672	-2.27036	2.27036	-9.96907	5.17807
chr11	74976482	75062873	ARRB1	9377	7950473	7.62318	7.6896	7.68713	5.51361	5.46986	5.31093	5.54564	5.37533	5.18654	7.66664	0.0376584	5.40032	0.136457	0	2.74448e-10	1.77409e-06	-2.26632	2.26632	-28.2443	13.3308
chr10	91087651	91100728	IFIT3	7200	7929052	8.57279	8.44324	7.97563	6.28603	6.29545	6.04302	6.10983	5.93189	5.95996	8.33056	0.314123	6.10436	0.157423	0	3.99025e-08	2.96317e-05	-2.22619	2.22619	-16.3116	9.35047
chr10	91061712	91069033	IFIT2	7199	7929047	7.36324	7.15796	6.57464	4.78283	4.7859	4.73735	4.7288	5.1302	4.71116	7.03195	0.409124	4.81271	0.158393	0	1.85694e-07	7.59725e-05	-2.21924	2.21924	-13.7256	7.91955
chr7	33944523	34195484	BMPER	27176	8132250	4.81736	5.38955	5.11915	7.21535	7.258	7.26943	7.35802	7.35004	7.4953	5.10869	0.286239	7.32435	0.100316	0	7.78466e-09	1.04837e-05	2.21567	2.21567	19.5576	10.7813
chr18	61554939	61571122	SERPINB2	16189	8021635	4.99787	4.99509	5.04502	6.08273	5.86693	6.08273	8.8949	7.93598	8.14536	5.01266	0.0280605	7.1681	1.30963	0	0.0111731	0.0957382	2.15544	2.15544	3.16018	-3.34246
chr2	8992820	9143942	MBOAT2	19079	8050160	8.45826	8.55425	8.52056	6.37307	6.60333	6.23119	6.14214	6.60084	6.27415	8.51102	0.048699	6.37079	0.193966	0	6.95545e-09	9.77422e-06	-2.14024	2.14024	-19.8026	10.8759
chr11	74041361	74109502	PGM2L1	9367	7950391	7.27351	7.02893	7.22812	5.02229	5.28661	5.35162	5.05253	4.74714	4.83524	7.17685	0.130104	5.04924	0.238988	0	5.84359e-08	3.78571e-05	-2.12761	2.12761	-15.6309	9.00238
chr14	34393421	34420286	EGLN3	12136	7978544	6.93354	7.37583	7.03029	5.03119	4.89665	5.10911	5.24073	4.68983	5.05105	7.11322	0.232518	5.00309	0.189877	0	4.11355e-08	2.96317e-05	-2.11012	2.11012	-16.2563	9.32288
chr7	90225811	90839904	CDK14	27392	8134098	7.6635	7.53002	7.65565	5.47	5.39384	5.49578	5.82327	5.49564	5.55866	7.61639	0.0749001	5.53953	0.148843	0	1.50231e-09	3.91645e-06	-2.07686	2.07686	-23.4443	12.1059
chrX	44007128	44202918	EFHC2	31342	8172225	5.80413	5.16711	5.32991	3.43004	3.34752	3.20092	3.57121	3.29123	3.4036	5.43372	0.330953	3.37409	0.12682	0	5.97356e-08	3.78571e-05	-2.05963	2.05963	-15.5924	8.98216
chrX	24483338	24552542	PDK3	30719	8166511	7.53192	7.63043	7.6342	5.74301	5.71221	5.57829	5.55605	5.26572	5.39979	7.59885	0.0579944	5.54251	0.183001	0	6.63207e-09	9.74342e-06	-2.05634	2.05634	-19.9071	10.9157
chr5	121402019	121413968	LOX	25379	8113709	7.22892	7.18069	7.02645	5.37382	5.4938	5.35687	5.07816	4.77994	4.53338	7.14535	0.105757	5.10266	0.379464	0	2.82838e-06	0.000411784	-2.04269	2.04269	-10.0389	5.23824
chr7	129932993	129964017	CPA4	27580	8136200	8.32607	8.20698	8.22764	6.72506	6.72506	6.72506	5.83534	5.85342	5.48684	8.25356	0.0636318	6.22513	0.563019	0	6.48668e-05	0.0029529	-2.02844	2.02844	-6.86047	2.01328
chr2	187558789	187628514	FAM171B	18779	8046895	7.58979	8.11975	8.14192	5.74221	6.09029	6.15767	5.84856	5.84562	5.95779	7.95049	0.312568	5.94035	0.159169	0	1.00353e-07	4.9144e-05	-2.01014	2.01014	-14.7112	8.50088
chr8	116420724	116819762	TRPS1	29344	8152453	5.27841	5.5098	5.57866	3.63356	3.25536	3.35177	3.63324	3.57282	3.46095	5.45562	0.157284	3.48462	0.15673	0	9.31923e-09	1.15849e-05	-1.97101	1.97101	-19.1722	10.6289
chr1	79086116	79108484	IFI44L	4637	7902541	5.71095	5.69525	4.83253	3.45316	3.3523	3.50285	3.49381	3.44283	3.49686	5.41291	0.502684	3.45697	0.0569643	0	9.49844e-07	0.00021773	-1.95594	1.95594	-11.3949	6.33095
chr8	86019450	86058311	LRRCC1	28734	8147079	6.39543	6.69769	6.64406	8.32618	8.26882	8.45882	8.3247	8.62684	8.63564	6.57906	0.161275	8.44016	0.160678	0	1.90761e-08	1.92675e-05	1.86111	1.86111	17.7085	10.0093
chr7	83587659	83824217	SEMA3A	28089	8140668	8.94439	8.92052	8.65238	7.37044	6.87475	6.77895	7.30344	6.93397	6.63335	8.8391	0.162138	6.98248	0.293531	0	1.08876e-06	0.000236174	-1.85661	1.85661	-11.217	6.19544
chr2	216225164	216300796	FN1	19879	8058765	10.7254	10.667	10.4462	9.58692	9.21346	9.01196	9.11442	7.99175	7.65768	10.6129	0.147263	8.7627	0.759447	0	0.00114999	0.0198871	-1.85019	1.85019	-4.63146	-0.993517
chrX	139864570	139867036	CDR1	31710	8175531	5.57065	4.80593	4.72332	3.14656	3.28014	3.31308	2.98291	3.26007	3.24233	5.0333	0.467189	3.20418	0.122057	0	1.55839e-06	0.000286187	-1.82912	1.82912	-10.7612	5.83775
chr12	105724414	105765296	C12orf75	10166	7958253	8.12854	8.16063	8.0194	6.02489	5.56197	5.25039	6.95714	6.97943	6.89683	8.10286	0.074035	6.27844	0.770576	0	0.00133913	0.0219333	-1.82442	1.82442	-4.52667	-1.15239
chr2	110841447	110874143	MALL	19497	8054479	8.72293	8.84341	8.97199	7.37962	7.16189	7.2417	7.06123	6.86763	6.42007	8.8461	0.124552	7.02202	0.34159	0	3.40517e-06	0.000450436	-1.82408	1.82408	-9.82256	5.05039
chr1	89573310	89591799	GBP2	6055	7917532	6.7606	6.74832	6.56672	4.7514	5.27424	5.27004	4.32152	4.98994	4.59994	6.69188	0.108566	4.86785	0.380953	0	7.6487e-06	0.000794899	-1.82403	1.82403	-8.92431	4.22562
chr6	121756788	121770873	GJA1	26192	8121749	9.68719	9.87847	9.78993	8.60362	8.73134	8.56555	7.32909	7.26031	7.28708	9.7852	0.0957281	7.96283	0.737057	0	0.00101474	0.018332	-1.82237	1.82237	-4.71841	-0.862873
chr8	17396304	17428025	SLC7A2	28501	8144786	6.12592	5.82243	5.8985	3.69968	4.02801	3.96888	4.24056	4.4485	4.43874	5.94895	0.157909	4.1374	0.293325	0	1.30904e-06	0.000256735	-1.81156	1.81156	-10.9808	6.01197
chr5	95149553	95158709	GLRX	25314	8113214	7.88575	8.42646	8.49368	6.35955	6.74994	6.74994	6.02614	6.34806	6.55243	8.26863	0.333285	6.46434	0.278358	0	3.61631e-06	0.000471302	-1.80429	1.80429	-9.7533	4.98939
chr2	33172392	33624576	LTBP1	18193	8041383	7.37148	7.17705	7.12077	5.51159	5.64106	5.58737	5.17631	5.43283	5.16967	7.2231	0.131546	5.41981	0.203709	0	8.16166e-08	4.50332e-05	-1.8033	1.8033	-15.0566	8.69361
chr6	55618443	55740375	BMP5	26707	8127193	6.37172	6.50974	6.189	4.23566	4.64582	4.38454	4.73885	4.83218	4.61242	6.35682	0.16089	4.57491	0.223977	0	2.25831e-07	8.48729e-05	-1.78191	1.78191	-13.4251	7.7325
chr8	27454434	27472371	CLU	29048	8149927	7.79897	7.78369	7.86762	6.33411	5.9594	6.33411	6.238	5.60687	5.76913	7.81676	0.0447073	6.04027	0.309735	0	1.59811e-06	0.000290223	-1.77649	1.77649	-10.7298	5.81257
chrX	86772752	86925050	KLHL4	30951	8168622	8.05161	8.29525	8.15747	6.64883	7.0937	6.89217	5.50819	6.24271	6.06807	8.16811	0.122167	6.40895	0.585683	0	0.000270469	0.00746526	-1.75916	1.75916	-5.68839	0.520545
chr7	92759368	92777680	SAMD9L	28116	8140971	5.11244	5.24394	5.52336	3.6349	3.39526	3.49028	3.78588	3.32735	3.5731	5.29325	0.209855	3.53446	0.166745	0	7.86754e-08	4.50332e-05	-1.75878	1.75878	-15.1187	8.7277
chr18	52568793	52626691	CCDC68	16380	8023401	4.91709	5.20727	5.05758	3.30911	3.49381	3.45141	3.10117	3.41236	3.04763	5.06065	0.145117	3.30258	0.18782	0	6.75582e-08	4.1199e-05	-1.75806	1.75806	-15.3791	8.86876
chr1	89518001	89531043	GBP1	6052	7917516	8.00024	8.24337	8.20148	6.33411	6.46512	6.38431	6.64057	6.40828	6.15723	8.14836	0.12998	6.39827	0.158547	0	2.0047e-08	1.96345e-05	-1.75009	1.75009	-17.6111	9.96565
chr5	43602823	43707507	NNT	24526	8105153	6.21998	6.31706	6.27469	7.88136	8.14585	8.07391	7.89894	7.90384	8.09922	6.27058	0.0486747	8.00052	0.11842	0	1.32633e-09	3.89712e-06	1.72994	1.72994	23.7673	12.2009
chr2	138721808	138774299	HNMT	18638	8045499	6.77496	6.74777	6.7442	5.12681	5.50453	5.49055	4.61113	4.67495	4.79015	6.75564	0.0168221	5.03302	0.401408	0	1.65092e-05	0.00125848	-1.72262	1.72262	-8.1333	3.4341
chr8	70584574	70747208	SLCO5A1	29194	8151223	6.02244	6.34439	6.68512	4.46659	4.34663	4.48158	4.64853	4.90087	4.93651	6.35065	0.331388	4.63012	0.243594	0	2.74894e-06	0.000407562	-1.72053	1.72053	-10.0724	5.26702
chr6	166822854	167275801	RPS6KA2	27029	8130739	7.01984	7.30586	7.07141	5.28761	5.53189	5.3787	5.56114	5.34344	5.40185	7.13237	0.15244	5.41744	0.107538	0	4.73928e-09	7.65892e-06	-1.71493	1.71493	-20.6594	11.1941
chr5	53180614	53606403	ARL15	25178	8112033	7.23051	6.84762	7.03966	5.5396	5.41838	5.3524	5.30815	5.28609	5.1306	7.03926	0.191444	5.3392	0.137042	0	3.13461e-08	2.47107e-05	-1.70006	1.70006	-16.7566	9.56811
chr8	31077691	31078401	LOC642513	29070	8150149	7.21071	6.72316	6.78788	5.38161	5.33544	5.27844	4.95848	5.32059	5.05122	6.90725	0.26479	5.22096	0.173122	0	3.09018e-07	0.000106253	-1.68628	1.68628	-12.956	7.43066
chr3	64501333	64673365	ADAMTS9	22784	8088560	5.20361	4.81463	4.94921	6.79134	6.67965	6.69219	6.80271	6.4173	6.64099	4.98915	0.197539	6.6707	0.139724	0	4.20187e-08	2.96317e-05	1.68155	1.68155	16.2178	9.30361
chr19	6677846	6720662	C3	17358	8033257	7.54043	7.45923	7.3073	9.6102	9.06658	9.15699	9.20187	8.70894	8.94548	7.43565	0.11834	9.11501	0.300167	0	2.47838e-06	0.000382044	1.67936	1.67936	10.1953	5.37161
chr2	102759246	102796334	IL1R1	18471	8043995	6.99925	7.23083	6.98678	5.59573	5.74171	5.81338	5.4528	5.03312	4.723	7.07229	0.137447	5.39329	0.429282	0	4.03544e-05	0.00220547	-1.679	1.679	-7.28389	2.5076
chr9	32455300	32526322	DDX58	30114	8160559	8.2947	8.33643	8.15099	6.35804	6.67768	6.66538	6.4216	6.79168	6.60622	8.26071	0.0972786	6.58677	0.165171	0	2.69755e-08	2.29441e-05	-1.67394	1.67394	-17.0392	9.70247
chr1	46505812	46598467	PIK3R3	5893	7915787	8.30728	8.46812	8.26823	5.97919	6.52437	6.31556	6.98373	7.21959	7.0805	8.34788	0.105948	6.68382	0.488241	0	0.000107151	0.00411998	-1.66405	1.66405	-6.43189	1.48928
chr10	90749226	90775542	FAS	7198	7929032	7.14035	7.00655	7.06886	5.41226	5.43436	5.35526	5.61268	5.2845	5.37607	7.07192	0.0669499	5.41252	0.110937	0	1.57526e-09	3.91645e-06	-1.65939	1.65939	-23.3225	12.0696
chr6	143929400	144147192	PHACTR2	26259	8122426	7.955	7.71244	7.70744	5.62084	5.7106	5.87156	6.58815	6.58853	6.58815	7.79163	0.141506	6.1613	0.474574	0	0.000107659	0.00411998	-1.63032	1.63032	-6.42793	1.48434
chr5	111064509	111093429	C5orf13	25354	8113504	8.49034	8.58881	8.71576	7.02756	7.1763	7.16198	6.86066	6.89353	6.70353	8.5983	0.113013	6.9706	0.185222	0	8.87659e-08	4.60798e-05	-1.62771	1.62771	-14.9153	8.61546
chr2	162848755	162931052	DPP4	19685	8056222	10.1633	10.4804	10.1243	9.35662	9.19194	9.07612	8.27397	8.2549	7.66443	10.256	0.195302	8.63633	0.669674	0	0.0012927	0.0213824	-1.61967	1.61967	-4.55086	-1.11558
chr12	9068356	9094063	PHC1	9733	7953812	4.01431	2.6713	2.71957	4.26217	6.21617	4.71932	5.05253	3.67095	4.56426	3.13506	0.761835	4.74756	0.857777	0	0.0114711	0.097568	1.6125	1.6125	3.14405	-3.36921
chr16	68678739	68732942	CDH3	13833	7996819	7.08813	7.29543	7.01729	5.47486	5.19169	5.39573	5.80481	5.67069	5.59736	7.13362	0.144541	5.52252	0.216812	0	3.81557e-07	0.000118794	-1.61109	1.61109	-12.6491	7.22634
chr14	88398939	88459907	GALC	12345	7980580	8.36978	8.46139	8.03436	6.87572	7.1646	7.10898	6.09971	6.43004	6.41651	8.28851	0.224814	6.68259	0.430295	0	7.46454e-05	0.00324328	-1.60592	1.60592	-6.73864	1.8668
chr1	199996730	200146552	NR5A2	5219	7908597	6.19554	6.0521	6.16149	4.26945	4.44905	4.52656	4.80447	4.62707	4.55734	6.13638	0.0749426	4.53899	0.178589	0	5.94149e-08	3.78571e-05	-1.59739	1.59739	-15.6018	8.9871
chr5	88016154	88179062	MEF2C	25298	8113039	6.47415	5.48495	6.58123	4.45293	4.43085	4.32129	4.94595	4.70936	4.64502	6.18011	0.604401	4.58424	0.228077	0	6.8353e-05	0.0030572	-1.59587	1.59587	-6.81487	1.95868
chrX	101854096	101859087	ARMCX5	30992	8168958	4.67925	4.821	4.65072	6.15472	6.34487	6.41869	6.30209	6.31249	6.26884	4.71699	0.0911965	6.30028	0.0875638	0	1.05732e-09	3.89712e-06	1.58329	1.58329	24.366	12.3717
chr4	86396284	86923823	ARHGAP24	23553	8096160	6.1863	6.2139	6.3554	4.5968	4.05136	4.53527	4.99813	4.93518	4.90308	6.25187	0.0907187	4.66997	0.357363	0	1.45423e-05	0.00114919	-1.5819	1.5819	-8.25975	3.56504
chr3	149682691	149688896	PFN2	23061	8091446	7.92854	7.8708	8.04786	9.4664	9.66571	9.62172	9.46288	9.41858	9.48598	7.94906	0.0902949	9.52021	0.0991554	0	2.01399e-09	4.48411e-06	1.57115	1.57115	22.7011	11.8794
chr11	85405264	85469044	SYTL2	9413	7950810	5.33394	5.52675	5.57001	3.81918	4.10397	4.07735	3.61098	3.97673	3.84717	5.4769	0.125681	3.9059	0.185253	0	1.37398e-07	6.00115e-05	-1.571	1.571	-14.2001	8.20543
chr6	26365398	26378548	BTN3A2	25777	8117435	7.52699	7.32268	7.55749	5.84899	6.11317	6.10401	5.546	6.07538	5.78132	7.46905	0.127674	5.91148	0.227611	0	6.33487e-07	0.000167827	-1.55757	1.55757	-11.9376	6.73084
chr10	105036920	105050108	INA	7303	7930208	6.31851	6.62892	7.43091	6.01769	6.03433	6.03304	4.43203	4.27222	4.64096	6.79278	0.57402	5.23838	0.873261	0	0.0113174	0.09663	-1.5544	1.5544	-3.15231	-3.35551
chr7	36552607	36764070	AOAH	27893	8139033	6.15651	5.96015	5.98592	4.81105	4.66716	4.64735	4.62281	4.33459	3.8217	6.0342	0.106711	4.48411	0.359839	0	1.88169e-05	0.00138223	-1.55009	1.55009	-8.00447	3.2989
chrX	83318984	83442915	RPS6KA6	31505	8173825	4.85549	4.75965	4.79758	6.23497	6.61759	6.42682	6.08986	6.43184	6.30098	4.80424	0.0482634	6.35034	0.183035	0	8.22153e-08	4.50332e-05	1.5461	1.5461	15.0442	8.68682
chr5	126205275	126366250	MARCH3	25392	8113790	7.17127	7.03096	7.0557	8.70394	8.53451	8.72044	8.73449	8.47693	8.5522	7.08598	0.0748961	8.62042	0.111908	0	3.7626e-09	6.40057e-06	1.53445	1.53445	21.1919	11.3823
chr6	76458909	76629254	MYO6	26063	8120783	7.04216	6.88617	6.8787	5.07629	5.15886	4.96996	5.71984	5.75522	5.75522	6.93568	0.0922891	5.4059	0.374784	0	2.76786e-05	0.00173372	-1.52978	1.52978	-7.6336	2.89923
chr11	8413418	8615775	STK33	8943	7946365	5.26173	5.31376	5.00077	3.41529	3.38917	3.87486	3.80939	3.89721	3.64042	5.19208	0.167717	3.67105	0.226994	0	1.04842e-06	0.000232095	-1.52103	1.52103	-11.266	6.23297
chr18	65173819	65184217	DSEL	16413	8023727	7.82537	7.95231	7.85682	6.94192	6.94666	6.87877	5.86189	5.80188	5.74393	7.87817	0.0661064	6.36251	0.614984	0	0.00104251	0.0186265	-1.51566	1.51566	-4.69958	-0.891067
chr8	23699428	23712320	STC1	29036	8149825	8.66902	8.80843	8.78829	7.61992	7.4553	7.61992	7.38586	6.80098	6.5989	8.75525	0.0753486	7.24681	0.438125	0	9.82502e-05	0.00391077	-1.50844	1.50844	-6.50459	1.5799
chr3	90251466	90251624	PROS1	22835	8089011	8.95368	8.85188	9.13118	7.75246	7.27681	7.84415	7.59016	7.36378	7.01711	8.97891	0.141349	7.47408	0.312353	0	9.3015e-06	0.000884217	-1.50484	1.50484	-8.71759	4.02497
chr12	105418202	105478241	ALDH1L2	10884	7965979	6.97999	6.97965	6.83362	5.03346	4.9841	5.22079	5.68942	5.88565	5.88565	6.93109	0.0844059	5.44984	0.419526	0	8.2812e-05	0.00351255	-1.48124	1.48124	-6.64954	1.75843
chr22	42472063	42472165	SNORD13P1	21669	8076415	4.79843	2.90215	4.54386	2.51276	3.28286	2.19285	2.97248	2.31781	2.32534	4.08148	1.02923	2.60068	0.432087	0	0.0052425	0.0564522	-1.4808	1.4808	-3.63068	-2.56804
chr8	26240414	26271028	BNIP3L	28551	8145454	9.17606	9.21623	9.22368	7.86942	8.08954	8.03422	7.31865	7.50123	7.53622	9.20532	0.0256135	7.72488	0.316291	0	8.69503e-06	0.000857707	-1.48044	1.48044	-8.78839	4.09417
chr4	39552535	39640513	C4orf34	23951	8099912	8.1767	8.24556	8.30682	6.70496	6.85132	7.03578	6.4672	6.69202	6.83754	8.24303	0.0650944	6.7648	0.19165	0	1.88707e-07	7.61968e-05	-1.47823	1.47823	-13.7006	7.9042
chr3	93591957	93692910	PROS1	22837	8089015	8.78461	8.48223	8.40807	7.35687	7.12066	7.14374	7.26273	6.93141	6.6675	8.55831	0.199463	7.08048	0.248192	0	3.14282e-06	0.000437841	-1.47782	1.47782	-9.91551	5.1316
chr22	39473078	39483748	APOBEC3G	21320	8073088	5.81338	6.07758	6.12519	3.97101	4.90012	4.59781	4.72777	4.51114	4.49003	6.00539	0.167976	4.53298	0.314665	0	1.32719e-05	0.00109151	-1.47241	1.47241	-8.35181	3.65929
chr3	153838792	153975616	SGEF	22319	8083471	5.53997	5.31252	5.51062	7.04937	7.31687	7.07136	6.67796	6.7129	6.67796	5.45437	0.12372	6.91774	0.267276	0	3.42511e-06	0.000450436	1.46337	1.46337	9.81582	5.04448
chr11	59620282	59634024	TCN1	9176	7948444	5.45202	6.11405	5.64182	4.34773	4.33139	4.25108	4.449	3.98767	4.30243	5.73596	0.340905	4.27822	0.156567	0	2.48227e-06	0.000382044	-1.45774	1.45774	-10.1934	5.37003
chr12	44229901	44783543	TMEM117	9850	7954985	5.91267	5.31665	5.32665	6.58018	6.58018	6.79601	7.43028	6.98958	7.44398	5.51866	0.341259	6.97004	0.392707	0	0.000149528	0.00505004	1.45138	1.45138	6.15754	1.14085
chr6	125474879	125585553	TPD52L1	26202	8121838	7.29838	7.02141	7.37707	6.00638	6.00638	5.64803	5.78603	5.99741	5.43839	7.23229	0.186816	5.81377	0.235402	0	2.85599e-06	0.000413324	-1.41852	1.41852	-10.0274	5.22842
chr5	110831731	110848621	STARD4	25352	8113491	5.24743	5.51009	5.8025	3.98693	3.86053	3.98504	4.23952	4.33488	4.20293	5.52001	0.277667	4.10164	0.183608	0	2.14257e-06	0.000346106	-1.41837	1.41837	-10.37	5.51829
chr11	82692478	82782895	RAB30	9405	7950743	7.35436	7.03233	7.36629	5.76413	6.36235	6.27586	4.95613	6.10512	5.5469	7.25099	0.189462	5.83508	0.530259	0	0.000711361	0.0142317	-1.41591	1.41591	-4.96951	-0.491623
chr6	46620678	46649308	SLC25A27	25999	8120067	5.88853	5.84191	5.76319	4.3201	4.41115	4.1559	4.66457	4.61469	4.35706	5.83121	0.0633548	4.42058	0.190519	0	2.70352e-07	9.92961e-05	-1.41063	1.41063	-13.1541	7.55962
chr4	169137445	169239903	DDX60	24352	8103563	4.98892	4.92727	4.62967	3.52116	3.22593	3.32067	3.4787	3.49153	3.59653	4.84862	0.192105	3.43909	0.138059	0	1.74319e-07	7.31708e-05	-1.40953	1.40953	-13.824	7.97975
chr10	28339922	28571067	MPP7	7524	7932765	5.83079	5.8928	5.80639	4.43558	4.62439	4.58628	4.21993	4.49871	4.26656	5.84333	0.0445488	4.43858	0.165747	0	8.98186e-08	4.60798e-05	-1.40475	1.40475	-14.8956	8.60447
chr5	10277707	10308168	CMBL	25084	8110971	9.26579	9.48576	9.36462	8.08094	8.15013	8.14994	7.77421	7.72918	7.94877	9.37206	0.110174	7.9722	0.186482	0	3.44664e-07	0.000113672	-1.39986	1.39986	-12.7963	7.32501
chrX	1314890	1331527	CRLF2	31225	8171105	7.09382	7.29676	7.25083	5.53466	6.00842	6.22337	5.75818	5.86005	5.52345	7.2138	0.106415	5.81802	0.273121	0	5.53649e-06	0.000657886	-1.39578	1.39578	-9.27451	4.55605
chr11	122943020	123066007	ASAM	9581	7952341	7.71745	7.74123	7.47911	6.4935	6.42438	6.39586	6.10768	6.02255	6.06923	7.64593	0.144961	6.2522	0.207657	0	1.01337e-06	0.000227453	-1.39373	1.39373	-11.3102	6.26673
chr10	111765562	111895323	ADD3	7316	7930380	8.80743	9.14754	8.79444	6.95357	7.37265	7.30594	7.50708	7.98893	8.01067	8.91647	0.200218	7.52314	0.412101	0	0.000153048	0.00512608	-1.39333	1.39333	-6.13868	1.11651
chr11	7020549	7041541	ZNF214	8931	7946288	3.48841	3.52238	3.77223	5.28846	5.55574	5.02178	4.89837	4.57929	4.57186	3.59434	0.154989	4.98592	0.390375	0	9.25197e-05	0.00378564	1.39158	1.39158	6.5553	1.64268
chr4	130014840	130033843	C4orf33	23672	8097435	6.43278	6.05675	6.31312	4.95214	5.13821	4.92744	4.48948	5.13821	4.61242	6.26755	0.192115	4.87632	0.27012	0	8.5741e-06	0.000850072	-1.39123	1.39123	-8.80316	4.10854
chr10	70847828	70864567	SRGN	7095	7927964	8.33536	8.18137	7.96547	7.24994	7.36952	7.28309	6.44756	6.17257	6.11423	8.16073	0.185807	6.77282	0.590574	0	0.00160345	0.0247257	-1.38791	1.38791	-4.40408	-1.34017
chr5	175815773	175817204	HIGD2A	25002	8110166	9.14194	8.93298	9.40976	7.92873	7.99806	7.93817	7.82719	7.58408	7.45547	9.16156	0.238995	7.78862	0.219166	0	4.10777e-06	0.000518623	-1.37295	1.37295	-9.60794	4.86001
chr6	26440763	26453650	BTN3A3	25781	8117476	5.80895	5.73162	5.75964	4.19816	4.64321	4.38932	4.32671	4.30718	4.50488	5.76674	0.0391488	4.39491	0.15801	0	7.59059e-08	4.46064e-05	-1.37183	1.37183	-15.1796	8.76095
chr11	77726761	77734286	KCTD14	9394	7950641	8.66737	8.92762	9.13734	7.64515	7.60781	7.70968	7.43833	7.39997	7.49556	8.91078	0.235438	7.54942	0.123153	0	3.48611e-07	0.000113813	-1.36136	1.36136	-12.7797	7.31397
chr4	38828223	38831160	TLR6	23946	8099841	6.30303	6.40031	6.27531	5.11016	5.19105	5.26115	4.87548	4.82999	4.56309	6.32622	0.0656482	4.97182	0.26358	0	4.69147e-06	0.000580969	-1.3544	1.3544	-9.45831	4.72486
chr2	175664092	175870115	CHN1	19734	8056890	7.47178	7.36518	7.06546	5.93452	5.62825	5.55166	5.92464	6.41553	6.23153	7.30081	0.210671	5.94769	0.334372	0	4.92974e-05	0.0024974	-1.35312	1.35312	-7.10309	2.29929
chr5	64444563	64777747	ADAMTS6	25215	8112342	5.32641	5.04405	5.18608	6.4281	6.3909	6.30117	6.87751	6.53176	6.63844	5.18551	0.141183	6.52798	0.207168	0	1.33438e-06	0.00025981	1.34247	1.34247	10.9564	5.99284
chr4	152357587	152571767	FAM160A1	23724	8097801	5.34273	5.45086	4.55962	4.3201	3.16251	3.73439	4.1206	3.46088	3.86053	5.11774	0.486359	3.7765	0.424108	0	0.000804636	0.0153977	-1.34123	1.34123	-4.88168	-0.620451
chr17	8377523	8534079	MYH10	15309	8012475	8.52777	8.69252	8.65772	7.74454	7.74454	7.74454	6.80849	6.72914	6.95525	8.626	0.0868328	7.28775	0.505619	0	0.000667663	0.013632	-1.33825	1.33825	-5.01502	-0.425316
chr5	150399919	150409051	GPX3	24911	8109333	6.74805	6.67573	6.93096	5.49321	5.55179	5.63783	5.63783	5.26078	5.1072	6.78491	0.131545	5.44811	0.217293	0	1.76815e-06	0.00030727	-1.33681	1.33681	-10.6045	5.71125
chr15	63615730	63674075	CA12	13175	7989501	8.01856	8.18039	8.04143	7.00599	7.24591	7.23315	6.25303	6.44534	6.28926	8.08013	0.0875784	6.74545	0.468369	0	0.000402686	0.0096368	-1.33468	1.33468	-5.38591	0.10384
chr7	51083910	51384515	COBL	27955	8139680	5.68346	6.13403	5.97722	4.6286	4.43633	4.46962	4.6941	4.59809	4.79362	5.93157	0.228732	4.60339	0.134819	0	5.18591e-07	0.000145751	-1.32818	1.32818	-12.214	6.92713
chr4	30722037	31144753	PCDH7	23371	8094520	6.90411	6.96264	6.80683	5.95136	5.9059	5.95136	5.49207	5.21107	4.98612	6.89119	0.0787027	5.58298	0.419169	0	0.000210617	0.00640992	-1.30821	1.30821	-5.88355	0.782387
chr15	83140664	83182901	LOC80154	13300	7990952	5.95752	6.31728	6.82873	5.76252	3.54777	4.94016	5.46524	4.96043	5.68317	6.36784	0.437801	5.05988	0.819414	0	0.0171577	0.128667	-1.30796	1.30796	-2.89883	-3.77622
chr1	100111499	100160235	PALMD	4707	7903227	5.39391	5.07794	5.22392	3.98444	4.22533	4.11106	3.81379	3.71813	3.69361	5.23192	0.158134	3.92439	0.217743	0	2.69763e-06	0.000401797	-1.30753	1.30753	-10.0947	5.28605
chr6	32121219	32139755	PPT2	25872	8118509	2.78323	5.10408	3.20126	2.28322	1.99337	2.40258	2.67995	2.14372	2.86434	3.69619	1.23705	2.39453	0.328168	0	0.0160146	0.122976	-1.30166	1.30166	-2.94065	-3.70681
chr11	117070040	117080816	TAGLN	8679	7944082	6.71467	5.83117	6.2644	5.14895	4.96553	5.14236	4.82465	4.86434	4.89614	6.27008	0.441776	4.97366	0.141008	0	2.36361e-05	0.00158494	-1.29642	1.29642	-7.78371	3.0629
chrX	77166199	77305892	ATP7A	30932	8168472	7.02254	6.94037	7.13001	5.61511	5.9436	5.63008	5.51352	6.00845	5.77995	7.03097	0.0951032	5.74845	0.196805	0	9.61302e-07	0.000218805	-1.28252	1.28252	-11.3792	6.31906
chr3	183353411	183402307	KLHL24	22404	8084219	7.24175	7.30412	7.64851	5.91172	6.45135	6.24471	5.67087	6.61282	5.85281	7.39813	0.219072	6.12405	0.370029	0	0.000158448	0.0052257	-1.27408	1.27408	-6.11064	1.08024
chr5	176560799	176722763	NSD1	25011	8110289	7.8358	7.79344	7.75586	6.4495	6.75356	6.65147	6.40201	6.41043	6.45976	7.79503	0.0399965	6.52112	0.145845	0	8.24464e-08	4.50332e-05	-1.27391	1.27391	-15.0395	8.68421
chr6	17281774	17294106	RBM24	25725	8117045	5.16202	5.42652	5.39036	3.87213	4.05586	3.68113	4.13812	4.29223	4.29223	5.3263	0.143413	4.05528	0.241943	0	6.21689e-06	0.000717629	-1.27102	1.27102	-9.14764	4.43769
chr22	17264302	17302584	XKR3	21420	8074204	4.67101	4.62969	4.23694	3.33093	3.19802	3.46759	3.27698	2.92726	3.2497	4.51255	0.239574	3.24175	0.179487	0	2.94045e-06	0.000420523	-1.2708	1.2708	-9.99324	5.19895
chr19	56879746	56891197	ZNF542	17195	8031632	8.75072	8.66893	8.82643	9.83964	10.0171	10.1267	10.0291	10.0199	10.0792	8.74869	0.0787707	10.0186	0.0974569	0	1.03347e-08	1.23714e-05	1.26991	1.26991	18.954	10.5408
chr10	70320413	70454239	TET1	7088	7927876	5.06178	5.02551	5.0266	3.93242	3.88934	3.71899	3.66365	3.94912	3.47158	5.03796	0.0206349	3.77085	0.18744	0	5.25951e-07	0.000146545	-1.26711	1.26711	-12.1944	6.91333
chr7	536895	559481	PDGFA	27742	8137670	5.97073	6.25424	6.04011	7.18833	7.45068	7.34686	7.14667	7.41008	7.53656	6.08836	0.147786	7.34653	0.152295	0	3.80022e-07	0.000118794	1.25817	1.25817	12.6549	7.23025
chr4	170981373	171011372	AADAT	24362	8103706	6.87888	6.57859	7.00722	7.99495	8.08577	8.07605	8.08708	8.12957	8.10353	6.82156	0.219988	8.07949	0.0454801	0	8.49919e-08	4.50332e-05	1.25793	1.25793	14.9882	8.65592
chr16	67261014	67263181	TMEM208	13808	7996490	7.35053	7.31264	7.55173	8.98297	8.82661	8.55787	8.66459	8.46993	8.4621	7.40497	0.128501	8.66068	0.208712	0	2.24066e-06	0.000354279	1.25571	1.25571	10.316	5.47323
chr6	90074355	90122007	RRAGD	26792	8128123	4.62938	4.3006	5.02226	5.60576	5.56109	5.38467	6.05434	6.33274	6.49665	4.65075	0.361301	5.90587	0.454723	0	0.00104093	0.0186186	1.25513	1.25513	4.70064	-0.889481
chr14	105403590	105436819	AHNAK2	12439	7981514	8.49706	8.61109	8.45798	7.38848	7.55809	7.62902	7.00788	7.23069	6.79234	8.52205	0.0795527	7.26775	0.323821	0	4.39487e-05	0.00233246	-1.2543	1.2543	-7.20642	2.41884
chr9	117782805	117880439	TNC	30438	8163637	8.92159	8.91935	8.91473	7.8889	7.79495	7.77886	7.84809	7.3155	7.37589	8.91856	0.00350058	7.66703	0.252672	0	5.94146e-06	0.000698306	-1.25152	1.25152	-9.19707	4.48399
chr4	20254821	20620802	SLIT2	23350	8094301	5.04487	4.8243	5.28266	3.64812	3.66445	3.92427	4.00472	3.95321	3.62908	5.05061	0.229233	3.80398	0.174005	0	2.60218e-06	0.000391599	-1.24663	1.24663	-10.1373	5.32243
chr5	35856991	35879705	IL7R	24503	8104901	10.7001	10.6078	10.5721	10.0542	9.79023	9.80332	9.58008	8.76279	8.30997	10.6267	0.0660565	9.38343	0.688172	0	0.00698338	0.0683347	-1.24323	1.24323	-3.45067	-2.86266
chr1	110276554	110283660	GSTM3	6134	7918379	5.09067	5.01384	5.16753	3.82857	4.08642	3.87782	3.92062	3.85305	3.5769	5.09068	0.0768471	3.85723	0.165162	0	3.40483e-07	0.000113451	-1.23345	1.23345	-12.8141	7.33683
chr4	110661852	110723196	CFI	24200	8102328	4.29842	3.78271	4.15585	2.80277	2.9373	2.77208	3.06963	2.77664	2.7286	4.07899	0.266308	2.84784	0.129811	0	1.76827e-06	0.00030727	-1.23116	1.23116	-10.6044	5.71118
chr5	162864577	162872022	CCNG1	24957	8109697	9.06189	9.01559	8.8446	7.71662	7.91409	7.75631	7.47577	7.93858	7.6705	8.97403	0.114452	7.74531	0.170313	0	6.12038e-07	0.000164336	-1.22872	1.22872	-11.9847	6.76469
chr4	75858298	75975610	PARM1	23514	8095751	5.22769	5.62581	5.33633	4.05884	4.19382	4.18644	4.14509	4.1331	4.2934	5.39661	0.205791	4.16845	0.0779619	0	1.36908e-07	6.00115e-05	-1.22816	1.22816	-14.2059	8.20881
chr5	150632644	150648807	GM2A	24912	8109344	7.84992	7.73001	7.87899	6.66313	6.9765	6.91012	6.55807	6.17259	6.27544	7.81964	0.0789727	6.59264	0.325998	0	5.49376e-05	0.00268629	-1.22699	1.22699	-7.00661	2.18646
chr2	3501690	3523350	ADI1	19069	8050071	8.20333	7.85208	8.19574	6.71199	6.92446	6.96812	6.66138	7.1156	6.7828	8.08372	0.20064	6.86073	0.17233	0	1.96805e-06	0.000329534	-1.22299	1.22299	-10.4732	5.60372
chr2	158114340	158167913	GALNT5	18679	8045835	4.66672	5.14845	5.07611	3.95663	3.75313	3.77161	3.76421	3.46744	3.73188	4.96376	0.25977	3.74082	0.156866	0	3.13637e-06	0.000437841	-1.22294	1.22294	-9.9179	5.13368
chr15	55838221	55881050	PYGO1	13134	7989069	7.43466	7.22038	7.45087	8.42634	8.5498	8.42634	8.65348	8.7272	8.75833	7.36864	0.128651	8.59025	0.14586	0	2.94462e-07	0.000102667	1.22161	1.22161	13.0272	7.47726
chr4	78078378	78354542	CCNG2	23528	8095870	6.67664	7.29968	6.8219	5.54783	5.96119	5.96119	5.53174	5.56535	5.76022	6.93274	0.325975	5.72125	0.203446	0	2.2521e-05	0.0015265	-1.21149	1.21149	-7.8301	3.11295
chrX	95939704	96859996	DIAPH2	30963	8168691	8.10917	7.79348	7.9684	9.09164	9.10486	9.25748	9.27273	9.19938	9.07857	7.95702	0.158151	9.16744	0.0869177	0	5.84942e-08	3.78571e-05	1.21043	1.21043	15.6291	9.00146
chr21	19641690	19775973	TMPRSS15	20958	8069582	4.78907	4.53354	4.35845	3.336	3.28895	3.34527	3.4179	3.31702	3.39521	4.56035	0.216558	3.35006	0.0483497	0	1.13229e-07	5.33116e-05	-1.21029	1.21029	-14.5129	8.38771
chr16	71018961	71264569	HYDIN	14380	8002492	4.56304	4.59112	4.86327	5.61842	5.61842	5.72908	6.25563	5.99021	6.07588	4.67248	0.16583	5.88127	0.265038	0	2.02626e-05	0.00143306	1.2088	1.2088	7.93228	3.22233
chrX	43625857	43741693	MAOB	31340	8172204	4.9391	5.11378	4.60804	3.60494	3.52921	3.69758	3.75044	3.76629	3.72372	4.88697	0.25687	3.6787	0.0927242	0	7.69599e-07	0.00019059	-1.20828	1.20828	-11.674	6.53912
chr15	45927209	45983480	SQRDL	12663	7983512	6.14314	5.61388	5.92651	4.61578	4.55438	4.44392	5.13242	4.46279	4.92525	5.89451	0.266078	4.68909	0.278266	0	5.68125e-05	0.0027321	-1.20542	1.20542	-6.97692	2.15149
chr16	77756480	77775847	NUDT7	13881	7997332	6.84703	6.66939	6.64564	5.26227	5.76156	5.59405	5.18101	5.76156	5.54376	6.72069	0.110062	5.51737	0.246594	0	9.20544e-06	0.000877667	-1.20332	1.20332	-8.72846	4.03563
chr18	28646006	28682377	DSC2	16306	8022711	5.32222	5.35174	4.98915	4.01431	3.99411	4.07542	4.06044	3.88283	4.13284	5.22104	0.201364	4.02666	0.0856629	0	1.90958e-07	7.61968e-05	-1.19438	1.19438	-13.6823	7.89289
chrX	131760038	132095423	HS6ST2	31659	8175195	6.44712	6.47008	6.71006	7.72909	7.66984	7.79358	7.81975	7.62412	7.74417	6.54242	0.145633	7.73009	0.0736587	0	3.09863e-08	2.47107e-05	1.18767	1.18767	16.7782	9.57847
chr16	67562720	67580689	FAM65A	13814	7996571	6.82041	6.84586	7.01004	8.08778	8.11804	8.08801	8.11057	8.00448	8.06815	6.8921	0.102924	8.0795	0.040862	0	2.41147e-09	4.59872e-06	1.1874	1.1874	22.2558	11.738
chr4	75480839	75490482	AREG	23513	8095744	6.08207	5.11213	5.645	6.96983	6.46136	6.42187	7.54045	6.79385	6.61033	5.61307	0.485758	6.79961	0.417319	0	0.00169791	0.0255982	1.18655	1.18655	4.36542	-1.3998
chr4	75230860	75254477	EREG	23511	8095728	6.99624	7.12736	7.06883	8.20165	8.06848	8.07051	8.84361	8.10937	8.20809	7.06414	0.0656858	8.25028	0.297124	0	3.50025e-05	0.00200896	1.18614	1.18614	7.41443	2.65551
chr9	20341663	20622542	MLLT3	30082	8160332	5.76642	5.86475	5.94784	4.77863	4.91871	4.91871	4.23577	4.81048	4.39741	5.85967	0.0908194	4.67662	0.289086	0	3.12093e-05	0.00187493	-1.18305	1.18305	-7.52092	2.77464
chrY	9345159	9347971	TSPY1	31823	8176532	3.20126	2.22296	2.52074	4.50641	3.34182	3.02272	3.12549	4.01431	4.96898	2.64832	0.50147	3.82996	0.796883	0	0.0262962	0.17177	1.18164	1.18164	2.64087	-4.20297
chr2	111132733	111142029	LOC151009	19500	8054513	6.98175	6.91209	7.11759	5.95461	6.12379	5.93903	5.64646	5.57827	5.71281	7.00381	0.10451	5.82583	0.211855	0	3.59761e-06	0.000470762	-1.17798	1.17798	-9.75925	4.99465
chr11	95711440	96076344	MAML2	9449	7951133	6.82747	6.91044	6.91577	5.90948	5.8381	5.90948	5.8342	5.39032	5.38724	6.88456	0.0495153	5.71147	0.252103	0	1.06412e-05	0.000963397	-1.17309	1.17309	-8.57766	3.88672
chr3	185225570	185270369	LIPH	23186	8092541	4.72724	5.13464	5.06401	3.86339	3.6844	4.01474	3.85214	3.64039	3.77503	4.9753	0.217704	3.80502	0.135766	0	1.31064e-06	0.000256735	-1.17028	1.17028	-10.9792	6.01075
chr5	36606689	36688436	SLC1A3	24507	8104930	4.78931	5.14332	4.95845	3.76954	3.6801	3.9626	3.70784	3.90354	3.76387	4.9637	0.177062	3.79791	0.111567	0	2.94283e-07	0.000102667	-1.16578	1.16578	-13.0281	7.47785
chr22	45809580	45828308	RIBC2	21379	8073766	4.99595	4.73804	4.90735	6.32968	6.32962	6.06077	5.87477	5.83881	5.83881	4.88045	0.131039	6.04541	0.235077	0	9.73073e-06	0.000914264	1.16496	1.16496	8.67047	3.97864
chr19	44376652	44384294	ZNF404	17771	8037430	5.35894	5.39532	5.62424	6.23774	7.07034	7.17868	5.97595	6.51048	6.75416	5.4595	0.143823	6.62123	0.470282	0	0.00117375	0.0201469	1.16173	1.16173	4.61733	-1.01486
chr8	120428701	120436595	NOV	28828	8148049	7.30178	7.2891	7.46028	6.57754	6.57102	6.52829	5.92896	5.80576	5.74134	7.35039	0.0953854	6.19215	0.406658	0	0.00042547	0.0100012	-1.15823	1.15823	-5.34483	0.0462213
chr8	26435410	26515694	DPYSL2	28552	8145470	8.82414	9.01166	9.03881	7.8531	8.02533	7.86013	7.43968	7.79472	7.83961	8.9582	0.116893	7.80209	0.194221	0	2.53707e-06	0.000387039	-1.15611	1.15611	-10.1674	5.348
chr5	180682148	180684315	TRIM52	25051	8110666	7.49294	7.37699	7.17272	6.14251	6.31219	6.41558	6.1917	5.97177	6.15901	7.34755	0.162127	6.19879	0.152446	0	1.03999e-06	0.000231818	-1.14876	1.14876	-11.2765	6.24098
chr11	115039928	115375241	CADM1	9530	7951807	6.57719	6.94218	6.67033	8.04141	8.00197	8.28793	7.70488	7.60101	7.63429	6.7299	0.18965	7.87858	0.274299	0	4.45158e-05	0.00235097	1.14868	1.14868	7.19483	2.4055
chr3	67048731	67061634	KBTBD8	22038	8080911	5.84703	5.83986	5.02252	6.76549	6.75371	6.52834	6.95514	6.57309	6.69233	5.5698	0.473974	6.71135	0.153055	0	0.000112326	0.0042264	1.14155	1.14155	6.39258	1.43999
chr1	158969758	159024945	IFI16	5023	7906400	9.84847	9.85114	9.72759	9.1015	9.1899	9.16117	8.19225	8.35185	8.0539	9.80907	0.0705756	8.6751	0.530402	0	0.00267467	0.0351415	-1.13397	1.13397	-4.0635	-1.87224
chr10	89419370	89507462	PAPSS2	7189	7928944	9.94388	10.0335	9.95724	9.20339	9.24876	9.11869	8.74036	8.46193	8.30136	9.97822	0.0483779	8.84575	0.404873	0	0.00045834	0.0105288	-1.13247	1.13247	-5.28957	-0.0316793
chr4	156845270	156875048	CTSO	24323	8103389	4.95107	4.67533	4.49909	3.49899	3.40989	3.7192	3.68096	3.68308	3.47287	4.70849	0.227807	3.5775	0.132012	0	1.90707e-06	0.000322715	-1.131	1.131	-10.5116	5.63533
chr3	44754138	44765323	ZNF502	21920	8079224	4.86463	4.73137	5.03241	6.02069	6.24393	5.96935	5.97883	6.14948	5.64619	4.87613	0.150853	6.00141	0.204369	0	6.0036e-06	0.000700071	1.12528	1.12528	9.1857	4.47336
chr5	177611504	177614433	GMCL1L	25626	8116174	3.80845	3.73337	3.9471	2.82755	2.64541	2.66347	2.69768	2.8283	2.57822	3.82964	0.108427	2.70677	0.101593	0	6.65099e-08	4.1199e-05	-1.12287	1.12287	-15.406	8.88319
chr1	159032274	159046691	AIM2	6446	7921434	8.44807	8.31445	8.46992	7.83348	8.06342	8.08579	6.72165	6.51639	6.56962	8.41081	0.0841621	7.29839	0.770306	0	0.0215991	0.149969	-1.11242	1.11242	-2.75958	-4.007
chr7	4729111	4729214	SNORD13P2	27076	8131263	4.42719	5.04238	4.20438	4.87406	5.18353	5.09344	6.85009	5.80563	6.16123	4.55798	0.434043	5.66133	0.755576	0	0.026787	0.174033	1.10334	1.10334	2.62973	-4.22132
chr11	102188194	102208465	BIRC3	8616	7943413	6.16438	5.66875	5.91538	6.5217	6.57592	6.70645	7.55106	7.02386	7.66579	5.91617	0.247817	7.00746	0.49839	0	0.00302613	0.0384313	1.09129	1.09129	3.98289	-2.00027
chr7	33134409	33149002	RP9	27880	8138950	6.40783	6.46082	6.62796	7.29618	7.63516	7.44884	7.85071	7.65443	7.65419	6.49887	0.114889	7.58992	0.192112	0	3.79784e-06	0.000489043	1.09104	1.09104	9.69721	4.93969
chrX	118749687	118827333	SEPT6	31613	8174692	7.32237	7.18774	7.44175	6.34865	6.41701	6.519	5.93994	6.08608	6.0537	7.31729	0.127081	6.2274	0.231715	0	1.4911e-05	0.00117546	-1.08989	1.08989	-8.23466	3.5392
chr1	28422253	28422708	SPCS2	5738	7914180	4.61582	5.22392	3.72372	4.71324	4.43972	3.71653	2.40258	3.49028	1.84128	4.52116	0.754568	3.43394	1.1253	0	0.120984	0.435307	-1.08722	1.08722	-1.7077	-5.66153
chr6	17393736	17558023	CAP2	25726	8117054	10.0886	10.3	10.2713	9.14106	9.36829	9.32696	8.89216	9.00955	9.06344	10.22	0.114667	9.13358	0.185001	0	3.05815e-06	0.000429749	-1.0864	1.0864	-9.94734	5.15925
chr6	32916395	32920868	HLA-DMA	32108	8180086	6.92683	6.60376	6.6551	5.64691	5.6894	5.78582	5.67548	5.65537	5.41378	6.72856	0.173611	5.64446	0.123531	0	7.74687e-07	0.00019059	-1.0841	1.0841	-11.6652	6.53261
chr2	216224632	216226354	FN1	18898	8048139	5.37359	4.99084	4.9066	4.26196	4.08941	4.07547	4.1529	3.89293	3.59328	5.09034	0.248887	4.01099	0.237426	0	5.02035e-05	0.00252746	-1.07935	1.07935	-7.0868	2.28032
chr8	30601690	30624522	UBXN8	28573	8145691	8.10397	7.6852	7.95233	6.85799	7.02155	6.83957	6.80957	6.65973	6.81904	7.91383	0.212024	6.83457	0.11573	0	1.35317e-06	0.000260332	-1.07926	1.07926	-10.9387	5.97888
chr16	68771195	68869444	CDH1	13834	7996837	5.5346	5.4957	5.21544	6.4223	6.22428	6.17983	6.72908	6.94813	6.45369	5.41525	0.174124	6.49289	0.296548	0	0.000110747	0.00419262	1.07764	1.07764	6.40435	1.45478
chr7	21582833	21941461	DNAH11	27126	8131719	5.79616	5.95205	5.87501	4.79438	5.02948	4.93158	4.68905	4.81214	4.55903	5.87441	0.0779446	4.80261	0.167622	0	1.29618e-06	0.000256735	-1.0718	1.0718	-10.9933	6.02182
chr8	134249414	134309829	NDRG1	29396	8153002	7.16139	7.29923	7.88581	6.74013	6.74013	6.74013	6.07483	6.21364	5.7538	7.44881	0.384677	6.37711	0.424725	0	0.00227481	0.0313804	-1.0717	1.0717	-4.17011	-1.70409
chr4	56212388	56239263	SRD5A3	23435	8095139	7.213	7.04989	7.13562	6.04049	6.13345	6.09316	6.07727	6.16012	5.86382	7.13283	0.0815913	6.06138	0.10552	0	7.57872e-08	4.46064e-05	-1.07145	1.07145	-15.1822	8.7624
chr16	53468361	53525560	RBL2	13731	7995631	7.759	7.9975	7.98036	6.80232	6.98292	6.96207	6.55979	6.90417	6.84636	7.91229	0.133031	6.84294	0.154514	0	1.39269e-06	0.000263348	-1.06935	1.06935	-10.9023	5.95014
chr12	85430099	85518636	LRRIQ1	10085	7957433	3.95139	3.49551	4.24575	4.76013	5.3544	5.51835	4.97091	4.73076	4.44243	3.89755	0.378006	4.96283	0.406877	0	0.00188207	0.0275999	1.06528	1.06528	4.29625	-1.50699
chr17	7571720	7590917	TP53	15288	8012257	8.2441	8.30986	8.35919	7.31391	7.3498	7.52627	6.78771	7.17679	7.28962	8.30438	0.0577401	7.24068	0.249195	0	2.22737e-05	0.00152009	-1.0637	1.0637	-7.84073	3.12438
chr6	24667275	24701942	ACOT13	25749	8117219	10.6158	10.6459	10.6888	9.36736	9.75787	9.75787	9.26975	9.62491	9.743	10.6502	0.0367051	9.5868	0.215898	0	7.21474e-06	0.000770669	-1.06339	1.06339	-8.98679	4.28544
chr11	77532197	77629478	C11orf67	8543	7942783	5.90073	5.79409	6.32868	4.63482	4.94023	5.13952	4.56571	5.27932	5.10736	6.00783	0.282932	4.94449	0.288463	0	0.000204678	0.00627648	-1.06334	1.06334	-5.90612	0.812322
chr4	113739265	114304891	ANK2	23629	8096959	4.52787	4.48791	4.66753	3.45633	3.48312	3.47189	3.49028	3.63346	3.4645	4.5611	0.0943039	3.49993	0.0665539	0	1.50919e-08	1.5735e-05	-1.06117	1.06117	-18.1751	10.2142
chr3	110790723	110912373	PVRL3	22139	8081548	8.42624	8.41209	8.37704	8.55602	8.81719	8.70427	5.70657	6.35743	5.95103	8.40512	0.0253277	7.34875	1.48891	0	0.205236	0.566726	-1.05637	1.05637	-1.36275	-6.124
chr22	25960861	26119916	ADRBK2	21211	8072015	5.75789	6.08245	6.52784	7.12705	7.48798	7.15787	6.96581	7.25343	7.06741	6.12273	0.386553	7.17659	0.180013	0	9.72208e-05	0.00389197	1.05386	1.05386	6.51346	1.5909
chr12	121457913	121476959	OASL	10984	7967117	5.82515	5.95624	5.93156	4.93358	4.66355	4.83728	5.06226	4.74293	4.87958	5.90432	0.0696612	4.8532	0.140886	0	4.42395e-07	0.000131947	-1.05112	1.05112	-12.4376	7.08235
chr5	125759101	125830064	GRAMD3	24755	8107673	6.88079	6.94396	6.71963	7.90873	7.84865	7.78967	8.19689	7.93451	7.71331	6.84812	0.115676	7.89863	0.166772	0	2.10413e-06	0.00034416	1.0505	1.0505	10.3919	5.5365
chr1	142699367	142713605	LOC375010	6212	7919139	3.45802	3.38595	3.13675	4.49967	4.54863	4.43209	3.91159	4.66819	4.19977	3.32691	0.168577	4.37665	0.275808	0	8.24916e-05	0.00350817	1.04975	1.04975	6.65285	1.76248
chr6	134308719	134373791	SLC2A12	26926	8129666	5.49174	5.38106	5.97007	4.40022	4.62646	4.43122	4.63944	4.75808	4.53968	5.61429	0.313043	4.56585	0.135859	0	1.74479e-05	0.00131147	-1.04844	1.04844	-8.07865	3.37698
chr6	44777054	45345691	SUPT3H	26661	8126710	6.72059	6.47305	6.83156	7.67722	7.70477	7.65353	7.56572	7.84586	7.88407	6.67507	0.183541	7.72186	0.12085	0	1.16338e-06	0.000247379	1.0468	1.0468	11.1315	6.12951
chr4	159131640	159176436	TMEM144	23752	8098041	5.65231	5.58188	5.60584	4.36292	4.80531	4.71914	4.67051	4.38211	4.4606	5.61334	0.0358065	4.56677	0.188576	0	2.98334e-06	0.000423672	-1.04658	1.04658	-9.97628	5.1843
chr4	57896939	57976551	IGFBP7	24022	8100541	6.3631	6.58393	6.26773	5.54856	5.48674	5.55294	5.46807	4.92757	5.19135	6.40492	0.162194	5.36254	0.251368	0	4.61785e-05	0.00240344	-1.04238	1.04238	-7.16176	2.36733
chr2	209100953	209119806	IDH1	19861	8058552	9.7154	9.87078	9.70701	8.69362	9.14311	8.94909	8.13434	8.83359	8.58123	9.7644	0.0922271	8.72249	0.348517	0	0.00031659	0.00826522	-1.0419	1.0419	-5.56757	0.355691
chr11	86748900	87034572	TMEM135	8571	7942964	7.23256	7.04925	7.01677	6.09945	6.14353	6.20374	5.66875	6.12018	6.12347	7.09953	0.116347	6.05985	0.194895	0	6.35783e-06	0.000723561	-1.03967	1.03967	-9.12327	4.41478
chr6	26087448	26097057	HFE	25764	8117343	5.41032	5.54114	5.97092	4.49001	4.62554	4.53483	4.75034	4.65432	4.55366	5.64079	0.293282	4.60145	0.094537	0	6.34383e-06	0.000723561	-1.03934	1.03934	-9.12566	4.41704
chr11	5322244	5323226	OR51B4	8897	7946067	4.05731	4.37183	4.39758	3.11901	3.10711	3.18677	3.31666	3.31238	3.38434	4.27557	0.189463	3.23771	0.115802	0	1.20221e-06	0.000249771	-1.03786	1.03786	-11.0894	6.09682
chr6	132269316	132272518	CTGF	26915	8129562	8.17591	8.15263	8.17979	7.24064	7.10215	7.10609	7.11006	7.21299	7.01782	8.16944	0.0146906	7.13162	0.0817817	0	1.16916e-08	1.30305e-05	-1.03782	1.03782	-18.6968	10.435
chr5	38475065	38595496	LIFR	25145	8111677	9.18634	9.11156	9.14021	8.13472	8.33687	8.28876	7.78968	8.19663	7.9127	9.14604	0.0377308	8.10989	0.215904	0	8.98586e-06	0.000866961	-1.03614	1.03614	-8.75378	4.06041
chr5	96211718	96255420	ERAP2	24685	8107044	9.04078	8.97771	8.72921	7.66743	8.01213	7.96242	7.79329	7.98464	7.88413	8.9159	0.164725	7.88401	0.132534	0	1.37707e-06	0.000263348	-1.03189	1.03189	-10.9166	5.9614
chr19	48774654	48790863	ZNF114	17025	8030002	8.62519	8.33091	8.6451	7.6575	7.78679	7.7279	7.4664	7.24745	7.12514	8.53373	0.175935	7.50186	0.269965	0	8.59109e-05	0.00360146	-1.03187	1.03187	-6.6182	1.72007
chr5	178138522	178157703	ZNF354A	25631	8116247	7.13517	7.02245	7.30657	5.84517	6.02222	6.20535	6.09992	6.3498	6.24157	7.15473	0.143063	6.12734	0.17891	0	5.25481e-06	0.000631378	-1.02739	1.02739	-9.33214	4.60931
chr16	84155886	84178793	HSDL1	14431	8003116	7.60923	7.88057	7.68804	6.9667	7.13479	6.64259	6.32391	6.56168	6.57119	7.72595	0.139587	6.70015	0.296862	0	0.000138358	0.00476745	-1.0258	1.0258	-6.22076	1.22206
chr11	101785746	101871793	KIAA1377	8612	7943376	6.72436	6.25026	6.34107	5.6085	5.71689	5.71689	5.38677	5.37138	4.69925	6.43856	0.251639	5.41661	0.38333	0	0.00108428	0.0190566	-1.02195	1.02195	-4.67225	-0.932094
chr17	80561430	80561727	FOXK2	15954	8019521	5.63348	5.63697	5.28173	6.27808	6.95138	6.26611	6.32051	6.91599	6.50092	5.51739	0.204097	6.53883	0.317464	0	0.000294957	0.00786576	1.02144	1.02144	5.62169	0.429798
chr15	43985084	43991420	CKMT1A	12638	7983256	6.95218	6.93917	6.9188	8.13692	7.93271	7.84926	7.96245	7.88857	7.97798	6.93672	0.0168238	7.95798	0.0997148	0	4.21726e-08	2.96317e-05	1.02127	1.02127	16.2112	9.30029
chr11	94501508	94611342	AMOTL1	8599	7943263	6.2354	5.95761	6.02625	5.14356	5.09136	5.01332	4.91796	5.06303	5.08255	6.07309	0.144694	5.05196	0.0780384	0	1.36222e-07	6.00115e-05	-1.02112	1.02112	-14.2139	8.21356
chr2	197063977	197457335	HECW2	19794	8057898	6.80624	6.85497	6.98411	6.03443	6.00239	6.04482	5.56556	5.66319	5.85567	6.88178	0.0919149	5.86101	0.205085	0	8.82383e-06	0.000862391	-1.02077	1.02077	-8.77291	4.07909
chr1	78470538	78483648	DNAJB4	4634	7902512	9.02725	8.73421	9.05806	7.86823	8.09378	8.04617	7.70806	8.0407	7.76406	8.93984	0.178747	7.92017	0.162853	0	5.14358e-06	0.000622643	-1.01967	1.01967	-9.35584	4.63113
chr10	92922775	93044088	PCGF5	7208	7929132	7.51189	7.85574	7.4438	8.44282	8.60402	8.50493	8.54594	8.90828	8.70563	7.60381	0.220815	8.6186	0.167808	0	1.11012e-05	0.000985721	1.01479	1.01479	8.53402	3.84318
chr6	26402481	26415466	BTN3A1	25779	8117458	6.26303	6.42983	6.3657	5.06854	5.57737	5.46878	5.04673	5.55509	5.31188	6.35285	0.0841366	5.33807	0.236499	0	2.44661e-05	0.00160725	-1.01479	1.01479	-7.75071	3.02713
chr19	22361903	22379753	ZNF676	17585	8035825	5.77154	5.93985	5.92047	6.86328	7.04951	6.85271	6.93088	6.95462	6.70043	5.87729	0.0920909	6.89191	0.117736	0	2.63594e-07	9.79268e-05	1.01462	1.01462	13.1919	7.58399
chr4	38869437	38947360	FAM114A1	23380	8094609	7.88043	8.16226	7.85978	6.71992	7.17443	7.07642	6.77318	6.96207	7.02312	7.96749	0.168988	6.95486	0.176581	0	7.39391e-06	0.000778431	-1.01264	1.01264	-8.96051	4.26033
chr18	43563502	43652223	PSTPIP2	16337	8023043	6.23695	5.78762	5.76771	4.91416	4.89965	4.70951	5.08336	4.73292	5.17165	5.93076	0.265359	4.91854	0.184257	0	3.07638e-05	0.00185507	-1.01222	1.01222	-7.53434	2.78956
chr7	89841000	89866992	STEAP2	27387	8134036	6.09046	6.61161	6.80765	5.49989	5.65827	5.65827	5.52384	5.14371	5.46648	6.50324	0.370675	5.49174	0.188852	0	0.000125274	0.00448392	-1.0115	1.0115	-6.30226	1.32594
chr12	113344739	113369991	OAS1	10213	7958884	6.0858	5.98898	6.02756	5.03055	4.87036	5.07857	5.25636	4.95171	4.95432	6.03411	0.0487418	5.02364	0.134683	0	3.89598e-07	0.000118794	-1.01047	1.01047	-12.6191	7.20607
chr7	62751672	62764434	ZNF479	27983	8139800	3.96642	4.01431	3.97129	3.06063	2.8711	3.00193	2.87004	3.07209	2.97622	3.98401	0.0263575	2.97534	0.0886508	0	2.5133e-08	2.19547e-05	-1.00867	1.00867	-17.1739	9.76549
chr7	1192543	1199798	ZFAND2A	27748	8137709	8.46133	8.34805	8.3907	9.3966	9.41246	9.21835	9.5876	9.39869	9.4363	8.40002	0.0572121	9.40833	0.117696	0	1.78615e-07	7.40129e-05	1.00831	1.00831	13.786	7.95658
chr2	216903112	216946532	PECR	19881	8058837	5.95883	6.22316	6.15097	4.86149	5.05732	5.07702	5.10873	5.26423	5.26423	6.11098	0.136627	5.1055	0.150381	0	2.12634e-06	0.000345354	-1.00548	1.00548	-10.3792	5.52594
chr4	139085247	139163503	SLC7A11	24255	8102800	7.72715	7.38615	7.38294	8.26572	8.7013	8.72786	8.05277	8.689	8.5796	7.49875	0.197809	8.50271	0.279055	0	0.000148664	0.00503664	1.00396	1.00396	6.16225	1.14691
chr6	12290596	12297427	EDN1	25708	8116921	6.21247	5.66965	6.17016	5.08539	5.1279	4.98915	5.17631	4.93203	4.77266	6.01743	0.301924	5.01391	0.148319	0	2.6272e-05	0.00168295	-1.00352	1.00352	-7.68294	2.95331
chr16	71392620	71424336	CALB2	13858	7997139	8.43947	8.18587	8.49713	7.44867	7.37916	7.11141	7.95291	7.44892	6.89844	8.37416	0.165591	7.37325	0.35818	0	0.00061535	0.012873	-1.00091	1.00091	-5.0739	-0.339962
chr1	150980953	151008189	PRUNE	4897	7905299	7.91845	7.68224	7.93047	6.87025	7.16861	7.28243	6.49676	6.50822	6.73593	7.84372	0.13997	6.8437	0.329628	0	0.000334618	0.0085963	-1.00002	1.00002	-5.52543	0.297706
chr4	154074270	154260474	TRIM2	23730	8097841	5.90888	5.92985	5.92269	4.83602	4.96402	4.86468	4.83157	4.97906	5.05578	5.92048	0.010658	4.92185	0.0914049	0	3.01427e-08	2.47107e-05	-0.998622	0.998622	-16.8298	9.60322
chr7	100770405	100782306	SERPINE1	27471	8135069	7.78257	7.69566	7.93081	9.17597	8.95973	8.94034	8.95608	8.26029	8.50526	7.80301	0.118898	8.79961	0.343245	0	0.000420051	0.0099026	0.996594	0.996594	5.35438	0.0596396
chr8	120885957	121062760	DEPDC6	28830	8148059	5.53678	5.7581	6.20851	4.76546	4.85491	4.77134	4.84884	4.94174	4.84595	5.83446	0.34231	4.83804	0.0647056	0	1.67303e-05	0.00126934	-0.996426	0.996426	-8.12012	3.42036
chr20	52105495	52106164	TSHZ2	20320	8063444	4.48072	4.72994	4.71324	3.49294	3.79141	3.54915	3.56191	3.80994	3.67044	4.6413	0.139317	3.64596	0.133037	0	1.25434e-06	0.000252852	-0.995332	0.995332	-11.0351	6.05453
chr4	89299891	89364249	HERC6	23568	8096335	7.03531	6.86332	6.924	5.55856	5.73772	5.83222	6.16106	6.21064	6.18046	6.94088	0.087229	5.94678	0.274842	0	8.50285e-05	0.00357374	-0.994099	0.994099	-6.627	1.73085
chr11	68522088	68609384	CPT1A	9325	7949971	7.68553	7.79979	7.67909	8.71962	8.95023	8.89181	8.5054	8.5239	8.70056	7.72147	0.067903	8.71526	0.182908	0	4.26886e-06	0.000536862	0.993783	0.993783	9.56442	4.82091
chr4	77356253	77704406	SHROOM3	23525	8095834	4.93542	4.6067	4.69641	3.83853	3.4701	3.70207	3.87313	3.85923	3.77569	4.74617	0.169917	3.75312	0.152428	0	4.06509e-06	0.000515246	-0.993049	0.993049	-9.61979	4.87062
chrX	115592849	115594164	CXorf61	31604	8174648	8.69657	8.85877	8.59108	7.65963	7.78144	7.84571	7.72195	7.46836	7.86213	8.71548	0.134843	7.7232	0.146074	0	1.97796e-06	0.000329534	-0.992274	0.992274	-10.4671	5.59867
chr22	38864083	38879452	KDELR3	21311	8073015	7.63448	7.54586	7.82116	6.69289	6.81431	7.03825	6.52985	6.49202	6.48251	7.66717	0.140533	6.67497	0.22058	0	2.5434e-05	0.00165403	-0.992194	0.992194	-7.71373	2.98692
chr1	184760164	184943682	FAM129A	6591	7922846	6.57578	6.33128	6.65163	5.43099	5.69986	5.47661	5.64888	5.38563	5.52764	6.51956	0.16741	5.52827	0.123668	0	1.50494e-06	0.000281061	-0.991294	0.991294	-10.8048	5.87267
chr4	120415550	120550202	PDE5A	24221	8102532	6.46973	6.34285	6.08842	5.43451	5.57535	5.57535	5.4421	4.76914	5.06961	6.30033	0.19418	5.31101	0.323754	0	0.00039994	0.00961789	-0.989322	0.989322	-5.39103	0.111003
chr8	23430157	23432976	SLC25A37	28542	8145291	6.81227	6.83611	6.97535	5.54138	6.01349	5.98306	5.99183	6.01697	5.78214	6.87458	0.0880836	5.88814	0.191599	0	7.13642e-06	0.000770669	-0.986433	0.986433	-8.99851	4.29661
chr3	170780292	171178118	TNIK	23139	8092095	8.00305	7.97903	7.96164	7.3989	7.50685	7.35466	6.53542	6.78843	6.39516	7.98124	0.0207964	6.99657	0.483352	0	0.00356024	0.0429684	-0.984671	0.984671	-3.87763	-2.16859
chr2	30369807	30383399	YPEL5	18179	8041197	7.0805	7.45863	7.39091	6.39184	6.32704	6.48615	6.21316	6.29617	6.23852	7.31001	0.201627	6.32548	0.10125	0	1.59833e-06	0.000290223	-0.984532	0.984532	-10.7296	5.81243
chr18	52495708	52557212	RAB27B	16152	8021301	9.2519	9.49458	9.44384	8.53085	8.75617	8.81133	7.90587	8.25774	8.21706	9.39677	0.128003	8.41317	0.349284	0	0.000529876	0.0116031	-0.983605	0.983605	-5.18278	-0.18348
chr1	201592601	201796097	NAV1	5229	7908694	7.18882	7.32895	7.2127	6.4839	6.49189	6.38554	5.94347	6.24427	6.01025	7.24349	0.0749665	6.25989	0.237691	0	3.14545e-05	0.00188616	-0.983599	0.983599	-7.51362	2.76651
chr4	78979096	79465423	FRAS1	23531	8095907	4.70721	4.53587	4.57984	5.49235	5.8091	5.58733	5.41205	5.65406	5.58883	4.60764	0.0889933	5.59062	0.136614	0	7.99985e-07	0.000194408	0.982979	0.982979	11.6222	6.50088
chr6	25279306	25620758	LRRC16A	25754	8117243	8.45192	8.63571	8.45811	7.62995	7.6533	7.71955	7.29843	7.57136	7.32189	8.51525	0.10437	7.53241	0.178735	0	5.20661e-06	0.000627921	-0.982835	0.982835	-9.34234	4.61871
chr5	179382474	179499113	RNF130	25641	8116372	8.42084	8.5049	8.74844	7.52995	7.68574	7.7466	7.54906	7.46362	7.48007	8.55806	0.170146	7.57584	0.11474	0	1.26735e-06	0.000252852	-0.982219	0.982219	-11.0219	6.04424
chr14	31762352	31889748	HEATR5A	12131	7978492	7.27164	7.25304	7.31675	6.14885	6.4589	6.31649	6.23549	6.20809	6.43529	7.28048	0.0327637	6.30052	0.125919	0	2.93246e-07	0.000102667	-0.979959	0.979959	-13.0333	7.48125
chr14	45585105	45604522	FKBP3	12164	7978766	8.77765	8.66079	8.91149	7.90422	7.81595	7.90914	7.5818	7.85383	7.7556	8.78331	0.125447	7.80342	0.12283	0	7.63163e-07	0.00019059	-0.979886	0.979886	-11.6853	6.54741
chr17	27047568	27047634	SNORD42B	14715	8005951	6.38162	5.68721	5.87188	6.97022	7.32594	7.21821	6.93659	6.64325	6.66291	5.98023	0.359661	6.95952	0.279222	0	0.000563521	0.012117	0.979286	0.979286	5.13781	-0.247901
chr22	31048038	31063872	DUSP18	21561	8075423	6.81268	6.59917	7.0756	6.16976	6.18417	5.89592	5.71415	5.91613	5.22578	6.82915	0.238641	5.85098	0.354541	0	0.000894234	0.0167448	-0.978168	0.978168	-4.80704	-0.730799
chr1	89472360	89488549	GBP3	6050	7917503	6.85719	7.07099	6.72171	5.64691	6.15544	5.79144	6.17811	5.80505	5.86219	6.8833	0.176101	5.90652	0.213834	0	3.19874e-05	0.0019075	-0.976772	0.976772	-7.49796	2.74907
chr8	29920609	29940659	TMEM66	29062	8150089	9.83085	9.9717	9.98232	8.92762	9.09854	9.09854	8.67735	9.02603	8.88315	9.92829	0.0845541	8.95187	0.160745	0	2.29687e-06	0.000360374	-0.976423	0.976423	-10.2862	5.44827
chr1	153519805	153521848	S100A3	6349	7920278	5.63365	5.80342	5.75942	4.98677	5.01206	5.02657	4.34167	4.8193	4.3519	5.73216	0.0881058	4.75638	0.325883	0	0.000320167	0.00833182	-0.975785	0.975785	-5.559	0.343928
chr12	106696581	106740793	TCP11L2	10167	7958262	4.82082	5.23685	5.37734	4.13032	4.41826	4.18846	3.97934	4.28717	4.01617	5.145	0.289406	4.16995	0.165706	0	3.87301e-05	0.00215085	-0.975051	0.975051	-7.32141	2.55032
chr4	183245174	183721832	ODZ3	23798	8098441	7.37904	7.33244	7.38515	6.35992	6.5448	6.44076	6.2788	6.43951	6.28551	7.36554	0.0288335	6.39155	0.103118	0	8.42566e-08	4.50332e-05	-0.973995	0.973995	-15.0029	8.66401
chrX	118108581	118156888	LONRF3	31067	8169603	6.57845	6.40403	6.43641	7.32092	7.37034	7.27297	7.4929	7.59062	7.62613	6.47296	0.0927745	7.44565	0.146196	0	1.39329e-06	0.000263348	0.972684	0.972684	10.9018	5.94971
chr16	67226063	67232821	E2F4	13806	7996455	6.91298	6.77764	6.97384	7.85129	7.96588	7.94645	7.78608	7.75059	7.86307	6.88815	0.10043	7.86056	0.0850894	0	9.32963e-08	4.71161e-05	0.97241	0.97241	14.8322	8.56903
chr5	179727690	179780325	GFPT2	25645	8116418	6.68355	7.08895	7.23606	6.03928	6.21345	6.16802	5.85813	5.83904	6.07614	7.00285	0.286141	6.03234	0.155493	0	3.11654e-05	0.00187493	-0.970512	0.970512	-7.52223	2.7761
chr10	95753746	96088149	PLCE1	7226	7929388	8.12717	8.11722	8.00153	7.08889	7.27071	6.86851	7.16577	7.26608	7.01371	8.08197	0.069846	7.11228	0.155756	0	1.74688e-06	0.00030727	-0.969693	0.969693	-10.6195	5.72338
chr3	69219419	69435224	FRMD4B	22796	8088745	7.36241	7.50141	7.1667	6.39523	6.58764	6.56632	6.44829	6.31138	5.93947	7.34351	0.168154	6.37472	0.237207	0	5.97144e-05	0.00279527	-0.968784	0.968784	-6.933	2.09957
chr2	127941408	127977654	CYP27C1	19543	8054967	4.81668	4.96937	4.52665	3.82628	4.00107	4.09333	3.91772	3.59014	3.39962	4.7709	0.224879	3.80469	0.262767	0	0.000168059	0.00544818	-0.966208	0.966208	-6.0632	1.01862
chr5	74443061	74532703	ANKRD31	25248	8112672	5.57934	4.59703	5.37079	6.31624	6.3547	6.24763	5.72793	6.28511	5.93206	5.18239	0.51755	6.14394	0.254066	0	0.00160517	0.0247404	0.961558	0.961558	4.40335	-1.34128
chr16	56716393	56718108	MT1X	13755	7995838	9.28201	9.07744	9.35546	8.63654	8.42127	8.49074	8.56727	7.91429	7.63916	9.23831	0.144071	8.27821	0.404577	0	0.0016299	0.0250261	-0.960095	0.960095	-4.39301	-1.35721
chr16	56672567	56673999	MT1A	13749	7995806	7.98839	8.03382	8.09085	7.07204	6.9567	7.20352	7.43663	6.97084	6.82884	8.03769	0.0513412	7.07809	0.215723	0	1.75053e-05	0.00131274	-0.959592	0.959592	-8.07541	3.37358
chr20	12989627	13145118	SPTLC3	20079	8060997	9.09913	9.19554	9.03842	8.24457	8.42957	8.46877	7.88746	8.02605	7.86667	9.11103	0.0792361	8.15385	0.265782	0	8.77767e-05	0.00365597	-0.957183	0.957183	-6.59992	1.69764
chr11	34460478	34493607	CAT	8171	7939298	8.9742	8.97597	8.91152	8.14419	8.24945	8.26067	7.39949	8.09673	7.82997	8.9539	0.0367071	7.99675	0.331597	0	0.000382465	0.00935779	-0.957144	0.957144	-5.42452	0.157778
chr5	175773065	175788809	KIAA1191	25603	8115895	8.27569	8.30715	8.42211	7.61286	7.52823	7.61286	7.25507	6.89903	7.3683	8.33498	0.0770786	7.37939	0.27477	0	0.000111658	0.00420619	-0.955592	0.955592	-6.39754	1.44622
chr1	160965001	161008780	F11R	6472	7921713	7.48494	7.59506	7.50805	6.64318	6.41549	6.53995	6.69773	6.68527	6.46122	7.52935	0.0580691	6.57381	0.119566	0	3.19319e-07	0.000108639	-0.955544	0.955544	-12.9079	7.39895
chr20	47895481	47895560	SNORD12C	20303	8063345	6.0371	6.06689	5.15547	6.6033	6.86923	6.84863	6.67419	6.67416	6.5714	5.75315	0.517822	6.70682	0.12464	0	0.000563832	0.012117	0.953666	0.953666	5.13741	-0.248479
chr11	104912053	104916103	CARD16	9484	7951408	4.42902	3.82326	4.17564	3.17262	2.80843	3.36114	3.3556	3.20285	3.23468	4.14264	0.304223	3.18922	0.20237	0	0.000114153	0.00425551	-0.953423	0.953423	-6.37917	1.42313
chr13	42622889	42803889	DGKH	11127	7968800	6.43719	6.27952	6.34576	7.15423	7.26828	7.10753	7.46195	7.25986	7.57949	6.35416	0.0791723	7.30522	0.181708	0	6.33286e-06	0.000723561	0.951065	0.951065	9.12754	4.41881
chr14	52897309	53019213	TXNDC16	12196	7979158	5.64105	5.65444	5.55474	4.45743	4.92496	4.77616	4.43809	4.85934	4.54557	5.61674	0.0541115	4.66693	0.212849	0	1.74259e-05	0.00131147	-0.949818	0.949818	-8.07989	3.37827
chrM	7519	7586	GPAM	30620	8165663	3.4034	2.69773	3.4892	3.86624	4.2881	4.16913	3.90856	4.73818	3.8707	3.19678	0.434312	4.14015	0.341066	0	0.00255614	0.0340645	0.943375	0.943375	4.09324	-1.82519
chr2	68384928	68385254	PNO1	19306	8052719	5.90494	5.50213	5.51068	6.62304	6.48175	6.51152	6.73535	6.55891	6.58268	5.63925	0.230135	6.58221	0.09028	0	3.35378e-06	0.000450436	0.942958	0.942958	9.84014	5.0658
chr4	140586922	140625407	MGST2	23689	8097513	8.31172	8.18178	8.19927	7.30551	7.49332	7.45321	6.93288	7.22436	7.31979	8.23092	0.0705201	7.28818	0.200464	0	1.29054e-05	0.00108061	-0.942745	0.942745	-8.38017	3.68814
chr2	232597135	232645976	PDE6D	19959	8059731	7.56136	7.60822	8.02261	6.6656	6.83472	6.84015	6.56961	6.96551	6.86496	7.73073	0.253857	6.79009	0.144901	0	1.93225e-05	0.00139659	-0.940635	0.940635	-7.97856	3.27148
chr2	25013136	25016251	CENPO	19131	8050763	9.36313	9.30609	9.47891	8.60036	8.4511	8.51927	8.44095	8.47617	8.16863	9.38271	0.088056	8.44275	0.146308	0	1.78815e-06	0.000309063	-0.939963	0.939963	-10.5907	5.69996
chr1	152274651	152297679	FLG	6326	7920165	5.82423	6.05464	5.87773	6.73525	6.73194	6.79466	7.24699	6.66789	6.94544	5.91886	0.120588	6.8537	0.214455	0	2.96981e-05	0.0018145	0.93483	0.93483	7.56735	2.82616
chr1	64936475	65158741	CACHD1	4587	7901993	5.45972	5.14722	5.3931	6.28443	6.09226	6.1002	6.39391	6.22028	6.51676	5.33335	0.164598	6.26797	0.16693	0	1.00724e-05	0.000925385	0.934626	0.934626	8.63457	3.94318
chr5	137514858	137523405	KIF20A	24814	8108301	9.66237	9.66648	9.67106	8.66264	8.92721	8.86372	8.37228	8.85447	8.7127	9.66664	0.00434411	8.73217	0.202505	0	1.25142e-05	0.00106101	-0.934467	0.934467	-8.41144	3.71985
chr11	7535050	7674996	PPFIBP2	8068	7938231	5.31571	5.59592	4.87603	6.05891	6.18056	6.04456	6.21735	6.27385	6.40489	5.26255	0.362877	6.19669	0.135729	0	9.55674e-05	0.00387125	0.934134	0.934134	6.52792	1.60882
chr8	67624891	67774257	SGK3	28692	8146717	5.51082	5.0249	5.18469	4.48368	4.33998	4.22538	4.30769	4.28863	4.19381	5.24014	0.247658	4.30653	0.102094	0	6.9686e-06	0.000758357	-0.933609	0.933609	-9.02409	4.32097
chr14	24105582	24114848	DHRS2	11631	7973433	10.1515	10.2588	10.2613	9.42746	9.45481	9.27943	9.3458	9.10189	9.13213	10.2238	0.0626879	9.29026	0.148047	0	1.62689e-06	0.000293758	-0.933585	0.933585	-10.7076	5.79469
chr9	79074146	79122332	GCNT1	29668	8155930	8.06551	7.79669	7.96677	7.34195	7.23785	7.09699	7.05741	6.65662	6.67143	7.94299	0.135979	7.01037	0.286854	0	0.000222663	0.00666591	-0.932619	0.932619	-5.8398	0.724163
chr12	49578580	49582896	TUBA1A	10601	7963054	8.45811	8.2318	8.53606	7.74331	7.76096	7.76096	7.46743	7.10926	7.01785	8.40866	0.158041	7.47663	0.340095	0	0.000715502	0.014284	-0.932032	0.932032	-4.96535	-0.497692
chr5	140602504	140605865	PCDHB14	24863	8108744	6.12704	5.83774	5.56221	4.71718	5.04631	5.32052	4.67451	4.85168	4.85577	5.84233	0.282442	4.91099	0.239196	0	0.000220059	0.00662245	-0.931332	0.931332	-5.84904	0.736481
chr14	45553324	45584802	PRPF39	11705	7974146	7.79371	7.72443	7.86156	6.72307	7.02776	6.67286	6.8405	7.0311	6.8763	7.79323	0.0685687	6.86193	0.149543	0	1.86205e-06	0.000320123	-0.9313	0.9313	-10.5409	5.65932
chr14	23067146	23081265	ABHD4	11616	7973306	6.80707	7.12845	7.19109	6.39391	6.42884	6.39391	6.02581	5.70324	5.72167	7.0422	0.206023	6.11123	0.342403	0	0.000897682	0.0167808	-0.930972	0.930972	-4.80433	-0.73482
chr8	11660164	11697004	FDFT1	28482	8144669	9.14814	9.29429	9.14345	8.23755	8.47164	8.31443	8.07424	8.24851	8.26075	9.19529	0.0857635	8.26785	0.128472	0	8.79788e-07	0.000210634	-0.927438	0.927438	-11.4959	6.40685
chr8	28351773	28431788	FZD3	28563	8145611	7.53925	7.71377	7.76515	6.49817	6.76418	6.49911	6.90765	6.90095	6.9057	7.67272	0.11841	6.74596	0.199173	0	1.93375e-05	0.00139659	-0.926762	0.926762	-7.97779	3.27067
chr9	90112143	90323549	DAPK1	29699	8156199	5.79193	5.78153	5.94487	4.94583	5.01138	5.14299	4.52516	4.77678	5.08021	5.83945	0.0914492	4.91372	0.228291	0	4.13304e-05	0.00223011	-0.925721	0.925721	-7.26213	2.48275
chr7	128470480	128499336	FLNC	27559	8135990	5.52151	5.91782	5.71588	6.74914	6.86049	6.7263	6.48918	6.48918	6.54305	5.71841	0.198167	6.64289	0.156726	0	1.27771e-05	0.00107544	0.924484	0.924484	8.39031	3.69844
chr19	44084754	44086245	LOC390940	16951	8029306	5.4049	5.45794	5.4969	6.51345	6.41219	6.23017	6.51096	6.25638	6.33031	5.45325	0.0461788	6.37558	0.123353	0	4.77138e-07	0.000136474	0.922328	0.922328	12.3308	7.00858
chr1	100174259	100231349	FRRS1	6102	7917954	7.83563	7.75352	7.72426	6.56445	7.14966	7.15319	6.30071	7.15319	6.79463	7.77114	0.057734	6.85264	0.363298	0	0.000962445	0.0176365	-0.918501	0.918501	-4.7554	-0.807603
chr14	94844698	94857029	SERPINA1	12385	7981068	6.36568	6.22168	6.43324	5.67233	5.18496	5.26966	5.62209	5.35457	5.45764	6.3402	0.108057	5.42688	0.193788	0	1.68279e-05	0.00127375	-0.913325	0.913325	-8.11437	3.41436
chr5	56111459	56189715	MAP3K1	24552	8105436	8.52398	8.57628	8.36492	7.68252	7.69794	7.63902	7.40883	7.44114	7.58246	8.4884	0.110079	7.57532	0.123581	0	1.13525e-06	0.000243145	-0.913074	0.913074	-11.163	6.15386
chr5	156562352	156569875	MED7	25554	8115476	7.1945	7.10632	7.11472	6.25872	6.41336	6.41147	6.0211	6.50446	5.74473	7.13851	0.0486661	6.22564	0.290419	0	0.000218647	0.00659172	-0.912876	0.912876	-5.8541	0.743217
chr4	89011416	89152474	ABCG2	24137	8101675	7.67593	7.46779	7.58338	6.92275	7.21713	6.94358	6.32235	6.47157	6.10604	7.57569	0.104282	6.66391	0.428052	0	0.00295146	0.0376457	-0.911789	0.911789	-3.99916	-1.97437
chr20	3898141	3898218	MIR103-2	20050	8060734	5.18383	5.53061	5.2542	5.87473	6.16081	5.88977	6.80245	6.2864	6.3809	5.32288	0.183307	6.23251	0.346518	0	0.00103278	0.0185284	0.909628	0.909628	4.70611	-0.881279
chr17	66264338	66287407	SLC16A6	15823	8017843	7.10919	6.99512	7.53358	8.41148	8.19166	8.24587	7.93803	7.93803	8.00501	7.21263	0.283744	8.12168	0.192545	0	0.000107361	0.00411998	0.909054	0.909054	6.43026	1.48724
chr11	63304280	63313930	RARRES3	8366	7940775	5.66052	5.55806	5.54489	4.66408	4.27944	4.63185	4.87192	4.87102	4.75496	5.58782	0.0632972	4.67888	0.219981	0	3.26477e-05	0.00193261	-0.908944	0.908944	-7.47895	2.72785
chr12	56324946	56347807	DGKA	9969	7956046	6.34699	6.32098	6.57341	5.47982	5.49352	5.09453	5.67945	5.61511	5.67945	6.4138	0.138838	5.50698	0.220099	0	5.09749e-05	0.0025504	-0.906814	0.906814	-7.07319	2.26444
chr11	6340176	6341742	PRKCDBP	8917	7946142	7.92371	7.69898	8.25085	6.92751	7.18522	7.08909	7.09523	6.91274	7.11527	7.95785	0.277514	7.05417	0.109414	0	1.92612e-05	0.00139659	-0.903671	0.903671	-7.98165	3.27476
chr16	19567040	19712448	C16orf62	13566	7993680	7.68332	7.44426	7.38658	6.63493	6.82741	6.75871	6.67145	6.25838	6.45997	7.50472	0.157335	6.60181	0.209532	0	4.51086e-05	0.00237452	-0.902909	0.902909	-7.18289	2.39173
chr19	51461554	51472929	KLK6	17898	8038683	5.21689	6.46527	5.87871	4.95029	4.8604	4.95356	5.32014	4.95743	4.67515	5.85363	0.624569	4.95283	0.210043	0	0.00384747	0.045335	-0.900796	0.900796	-3.82772	-2.24883
chr7	106809460	106842974	HBP1	27502	8135392	7.49165	7.477	7.63209	6.37	6.80301	6.58219	6.4944	6.80078	6.74897	7.53358	0.085625	6.63322	0.179702	0	9.70434e-06	0.000914264	-0.900355	0.900355	-8.6733	3.98143
chr3	13357737	13461809	NUP210	22527	8085431	5.42728	5.55557	5.86237	6.23714	6.05488	6.22715	6.93088	6.72706	6.91087	5.61507	0.223561	6.51466	0.386368	0	0.00235169	0.0320984	0.899589	0.899589	4.14814	-1.73862
chr6	139094646	139114456	CCDC28A	26250	8122327	5.99763	6.2348	6.59111	5.51743	5.86623	5.34883	5.38838	4.95457	5.17631	6.27451	0.298724	5.37529	0.309415	0	0.00106036	0.0188307	-0.899224	0.899224	-4.68776	-0.908798
chr9	69112836	69127119	PGM5P2	30225	8161520	5.06918	5.06623	5.41798	5.78399	5.69381	5.69381	6.49586	6.43823	6.39423	5.18446	0.202237	6.08332	0.396445	0	0.00254941	0.0340213	0.898861	0.898861	4.09497	-1.82246
chr6	25963059	25985531	TRIM38	25760	8117321	5.82505	5.97488	5.62168	4.83661	5.16514	5.07434	4.90078	4.72762	4.75006	5.8072	0.177277	4.90909	0.176871	0	2.22006e-05	0.00152009	-0.898111	0.898111	-7.8439	3.12779
chr8	99204387	99306621	NIPAL2	29292	8151952	6.56387	6.48124	7.05948	5.26966	5.62423	5.09989	6.32506	6.28727	6.22262	6.70153	0.312735	5.80479	0.546606	0	0.0158672	0.122193	-0.896741	0.896741	-2.94627	-3.69748
chr2	18059945	18114228	KCNS3	18111	8040458	5.03588	5.11035	5.40559	5.91715	5.91854	6.13337	6.16632	6.36212	5.98245	5.18394	0.195532	6.07999	0.174354	0	2.63074e-05	0.00168295	0.896055	0.896055	7.68166	2.95192
chr11	86511562	86522275	PRSS23	8570	7942957	10.0155	9.87616	9.79487	9.18318	9.18318	9.07512	9.03796	8.86845	8.67347	9.8955	0.111572	9.00356	0.199019	0	2.49578e-05	0.00162962	-0.891943	0.891943	-7.73173	3.00651
chr3	133651540	133748829	SLCO2A1	23004	8090823	5.75145	6.04663	6.09327	5.22567	5.03304	5.0959	5.05253	5.32266	4.70435	5.96378	0.185361	5.07236	0.211698	0	6.79912e-05	0.00304791	-0.891424	0.891424	-6.81948	1.96421
chr17	38975374	38992526	TMEM99	14826	8007108	6.65977	6.12125	6.43044	7.38836	7.62848	7.50616	7.08273	7.08273	7.08273	6.40382	0.270244	7.2952	0.244818	0	0.000304467	0.00803382	0.891376	0.891376	5.59738	0.39657
chrX	105855202	105922673	CXorf57	31023	8169158	4.33622	4.33768	4.24513	3.47503	3.27361	3.35618	3.55451	3.36497	3.47123	4.30634	0.0530186	3.41592	0.102154	0	2.20517e-07	8.3851e-05	-0.89042	0.89042	-13.4614	7.75531
chr6	119498374	119670926	MAN1A1	26890	8129254	5.53594	5.96483	5.60497	4.84964	4.88412	4.96685	4.97434	4.63423	4.56082	5.70191	0.230295	4.81167	0.174153	0	4.31332e-05	0.00229672	-0.890248	0.890248	-7.22337	2.43833
chr17	39679869	39684634	KRT19	15581	8015349	8.1689	8.47033	8.47584	7.62615	7.43935	7.4574	7.62615	7.37126	7.39198	8.37169	0.175641	7.48538	0.113384	0	3.26782e-06	0.000445699	-0.886307	0.886307	-9.8702	5.09211
chr6	127761488	127840078	C6orf174	26904	8129392	3.97316	3.88391	4.00108	4.75387	5.17171	5.12579	4.81347	4.58251	4.58251	3.95271	0.0612018	4.83831	0.257844	0	0.000122613	0.0044131	0.885595	0.885595	6.31997	1.34839
chr6	132129156	132216295	ENPP1	26221	8122099	6.84946	6.87158	7.26737	5.97069	6.42495	6.29327	5.8015	6.26443	5.91004	6.99613	0.235154	6.11081	0.249475	0	0.000263995	0.0073573	-0.885323	0.885323	-5.70712	0.545909
chr15	45653322	45670721	GATM	13092	7988414	4.46029	4.33044	4.58746	4.90026	4.87906	4.86624	5.87569	5.67468	5.8653	4.4594	0.128509	5.34354	0.510906	0	0.00952491	0.0856817	0.884142	0.884142	3.25826	-3.18001
chr1	85483765	85514169	MCOLN3	6034	7917304	5.39835	5.34715	5.44616	4.54932	4.4182	4.69058	4.58527	4.63211	4.2044	5.39722	0.0495168	4.51331	0.176909	0	8.21411e-06	0.000829651	-0.883907	0.883907	-8.8485	4.15253
chr15	41851232	41871536	TYRO3	12619	7982938	5.30341	5.35594	5.46	6.42526	6.33095	6.48689	6.10186	6.06072	6.12564	5.37312	0.0796947	6.25522	0.182462	0	1.22469e-05	0.00104995	0.882103	0.882103	8.43343	3.7421
chr20	37050294	37050422	LOC388796	20609	8066254	6.42225	5.30995	5.70181	6.40635	6.94502	6.83445	6.89268	6.17047	6.90164	5.81134	0.564176	6.69177	0.323146	0	0.00663942	0.0663552	0.88043	0.88043	3.48221	-2.81085
chr15	57668694	57842921	CGNL1	12697	7983867	5.48209	5.45091	5.12703	4.59379	4.50629	4.34515	4.69938	4.2044	4.49284	5.35334	0.19661	4.47364	0.176537	0	3.28811e-05	0.00193489	-0.8797	0.8797	-7.47233	2.72046
chr15	43891596	43910998	STRC	13069	7988132	3.51536	3.98869	3.16136	4.0142	4.40677	4.72976	4.64364	4.63891	4.17345	3.55514	0.415098	4.43445	0.289229	0	0.00197343	0.0285512	0.879315	0.879315	4.26456	-1.55632
chr1	90098631	90230077	LRRC8C	4667	7902874	5.83902	6.06365	5.99207	6.50394	6.48122	6.52049	7.34211	7.17049	7.04293	5.96491	0.114751	6.84353	0.386314	0	0.00206212	0.0294222	0.878617	0.878617	4.23526	-1.60204
chr13	19997017	20110903	TPTE2	11283	7970404	4.82659	3.72372	5.22392	4.66457	2.94141	3.18628	2.67995	4.94921	3.86053	4.59141	0.777259	3.71366	0.937596	0	0.145182	0.480879	-0.877753	0.877753	-1.59101	-5.82471
chr4	159045732	159094202	FAM198B	24328	8103415	6.20656	6.01973	6.15499	5.32034	5.38068	5.42698	5.286	5.0548	5.03561	6.12709	0.0964863	5.25074	0.166557	0	8.04055e-06	0.000814667	-0.876358	0.876358	-8.87115	4.17443
chr11	117049648	117068161	SIDT2	8678	7944049	6.52665	6.79263	6.89293	5.88565	5.87125	6.04187	5.52319	5.80523	6.04352	6.7374	0.189279	5.86179	0.191813	0	4.77635e-05	0.00245432	-0.875618	0.875618	-7.13142	2.3322
chrX	21724090	21776281	SMPX	31293	8171791	5.10254	5.24479	5.46925	4.73753	4.5633	4.40806	4.21307	4.34487	4.11294	5.27219	0.184884	4.39663	0.228463	0	0.000119476	0.00434863	-0.875565	0.875565	-6.34138	1.37549
chr8	17913934	17942494	ASAH1	29006	8149534	8.26023	8.09105	8.16152	7.3597	7.43615	7.46378	7.10013	7.34086	7.08355	8.17093	0.0849796	7.29736	0.16574	0	7.24864e-06	0.000770669	-0.873572	0.873572	-8.98176	4.28064
chr6	33032793	33041382	HLA-DPA1	31990	8178891	5.11027	5.00658	4.53116	3.81969	4.13611	4.32671	4.15204	4.17657	3.45338	4.88267	0.308797	4.01075	0.319427	0	0.00159878	0.0246841	-0.87192	0.87192	-4.40605	-1.33713
chr6	31606805	31620540	BAT3	26529	8124967	2.33963	4.43972	4.26217	4.1331	4.66457	4.26217	3.49028	5.58206	5.17631	3.68051	1.16462	4.55142	0.755008	0	0.146682	0.483127	0.87091	0.87091	1.58437	-5.83381
chr5	172483370	172563970	C5orf41	24988	8110032	6.07489	6.28728	6.09957	5.07314	5.54369	5.38227	4.84254	5.59506	5.26871	6.15392	0.116156	5.28423	0.287553	0	0.000349517	0.00881868	-0.869681	0.869681	-5.49242	0.252096
chr15	38544516	38646241	SPRED1	12587	7982564	7.8005	7.48444	7.67875	8.44855	8.5567	8.52289	8.39872	8.5673	8.64804	7.65456	0.159415	8.5237	0.0891283	0	1.20554e-06	0.000249771	0.869136	0.869136	11.0858	6.09406
chrX	140269930	140271310	LDOC1	31712	8175539	7.49524	7.72598	7.75388	7.00763	7.0061	6.98987	6.81545	6.53952	6.37959	7.65837	0.14196	6.78969	0.270492	0	0.000266103	0.00738892	-0.868677	0.868677	-5.70097	0.537584
chr7	22765014	22767235	IL6	27826	8138542	4.54537	4.6586	4.41844	5.36856	5.23794	5.24421	5.94623	5.34445	5.31155	4.5408	0.120149	5.40882	0.268451	0	0.000230565	0.00677488	0.868019	0.868019	5.81247	0.687656
chr12	44152763	44181899	IRAK4	9849	7954969	6.84371	6.94932	6.66762	7.51076	7.85546	7.61185	7.51954	7.84195	7.78782	6.82022	0.142315	7.6879	0.159564	0	1.10505e-05	0.000985521	0.867684	0.867684	8.53873	3.84789
chr10	97071528	97321171	SORBS1	7777	7935188	4.49891	4.76724	4.65902	3.76123	3.8812	3.75531	3.75586	3.66561	3.82585	4.64172	0.134997	3.77418	0.073171	0	3.69058e-07	0.000118102	-0.867545	0.867545	-12.6971	7.25868
chr15	43622925	43644137	ADAL	12634	7983191	7.45747	7.18705	7.67167	8.07418	8.46284	8.40438	8.18385	8.36032	8.34792	7.43873	0.242856	8.30558	0.146729	0	3.28263e-05	0.00193489	0.866852	0.866852	7.47388	2.72219
chr12	107385142	107487607	CRY1	10889	7966052	7.88811	7.90729	7.7948	8.43148	8.60425	8.73088	8.57589	8.93603	9.09628	7.8634	0.0601797	8.72914	0.247095	0	0.000107987	0.00412557	0.865738	0.865738	6.4254	1.48117
chr17	55055488	55084533	SCPEP1	14979	8008646	7.98376	7.87995	8.07874	7.21545	7.36239	7.314	7.05732	6.80415	6.94031	7.98082	0.0994325	7.1156	0.219709	0	5.6747e-05	0.0027321	-0.865213	0.865213	-6.97794	2.15269
chr1	48761044	48937845	SPATA6	5908	7915955	6.40036	6.26674	6.57035	7.11906	7.40502	7.52893	7.10089	7.23293	7.27447	6.41248	0.152163	7.27688	0.165991	0	1.59785e-05	0.00122379	0.864401	0.864401	8.16572	3.46784
chr1	156262479	156265471	C1orf85	6403	7920971	7.02763	6.90346	7.05795	6.28562	6.28562	6.21554	6.14374	5.92486	5.94766	6.99634	0.0818581	6.13384	0.161976	0	6.7616e-06	0.00074843	-0.862505	0.862505	-9.0566	4.35182
chr6	20100947	20212630	MBOAT1	26436	8124166	6.9162	6.95194	7.02271	6.32799	6.42807	6.3594	5.72857	5.94301	5.825	6.96362	0.0542054	6.102	0.304994	0	0.00047033	0.010728	-0.861612	0.861612	-5.27046	-0.0587115
chr8	28285929	28347835	FBXO16	29055	8150002	6.58204	6.4096	6.19853	5.39791	5.85503	5.80319	5.2912	5.53165	5.33258	6.39672	0.192077	5.53526	0.242307	0	0.000199157	0.00614801	-0.86146	0.86146	-5.92776	0.840943
chr14	39501123	39572439	SEC23A	12158	7978718	8.92404	8.95579	8.89475	7.99346	8.24925	8.23708	7.69898	8.09695	8.12133	8.92486	0.0305306	8.06617	0.203388	0	2.66685e-05	0.00169057	-0.858687	0.858687	-7.66875	2.93778
chr11	45954117	46142985	PHF21A	9061	7947624	8.46359	8.62419	8.8056	7.63591	7.9605	8.0528	7.49076	7.89257	7.6076	8.63113	0.171113	7.77336	0.225191	0	0.000115399	0.00427085	-0.857769	0.857769	-6.37015	1.41178
chr15	20737094	20739727	GOLGA6L1	12947	7986598	2.22296	3.20126	3.12549	3.20126	3.02272	3.34182	3.5769	4.71324	4.38311	2.84991	0.544267	3.70651	0.684679	0	0.0601405	0.29025	0.856602	0.856602	2.14094	-5.01011
chr6	31913864	31919861	CFB	31953	8178115	7.96693	7.14388	8.00703	7.07223	6.98388	6.81193	7.55297	6.48915	6.20314	7.70594	0.487177	6.85222	0.471496	0	0.0173081	0.129644	-0.853726	0.853726	-2.89354	-3.78499
chr13	46700058	46756394	LCP1	11401	7971461	5.49214	5.01659	5.12294	4.27189	4.70608	4.48285	4.38298	4.18734	4.11355	5.21056	0.249589	4.35745	0.216179	0	0.000196138	0.00608384	-0.853106	0.853106	-5.93987	0.856936
chr6	43490072	43543778	XPO5	26651	8126588	9.11177	8.86951	8.9965	9.77637	9.79518	9.73895	9.97633	9.87703	9.90886	8.99259	0.121178	9.84545	0.0903209	0	6.01451e-07	0.000163357	0.852858	0.852858	12.0087	6.78183
chr6	123110315	123130865	SMPDL3A	26198	8121794	5.39742	5.11645	5.20243	4.43164	4.58847	4.56657	4.59318	4.19002	3.95161	5.23877	0.143968	4.38692	0.262946	0	0.000260182	0.00729978	-0.851849	0.851849	-5.71838	0.56114
chr2	68384997	68403091	PNO1	18290	8042381	8.96981	8.65247	8.75086	9.55421	9.51938	9.51647	9.81221	9.68991	9.76406	8.79105	0.162443	9.64271	0.130126	0	6.26326e-06	0.000720409	0.85166	0.85166	9.13955	4.4301
chr14	107042368	107042628	LOC100293211	12454	7981728	3.79141	2.89698	3.49028	4.1331	3.71653	5.55166	4.14169	3.20126	4.71932	3.39289	0.4551	4.24393	0.815377	0	0.0909585	0.369984	0.851038	0.851038	1.88668	-5.40007
chr20	58438614	58508702	SYCP2	20726	8067305	7.49078	7.42328	7.37217	8.11298	8.34435	8.22175	8.22469	8.46704	8.30739	7.42874	0.0594894	8.2797	0.121839	0	1.00252e-06	0.000226591	0.850955	0.850955	11.3243	6.27741
chr7	144149034	144533146	TPK1	28380	8143643	7.15659	6.80754	6.80964	5.86598	6.26704	6.22589	5.88116	6.26331	5.9389	6.92459	0.200922	6.07371	0.197426	0	7.86379e-05	0.00337986	-0.850879	0.850879	-6.69382	1.81242
chr3	142984064	143567289	SLC9A9	23044	8091260	3.87163	4.2555	4.72286	3.55891	3.2653	3.38166	3.37855	3.55891	3.45308	4.28333	0.426299	3.43273	0.114744	0	0.000375895	0.00922498	-0.850595	0.850595	-5.43755	0.175918
chr19	49550895	49552400	CGB5	17857	8038292	6.97852	6.90977	6.95156	6.16206	6.05427	6.29668	6.07213	6.04708	5.9546	6.94662	0.0346445	6.0978	0.117741	0	6.7394e-07	0.000174259	-0.848815	0.848815	-11.8532	6.66995
chr12	44122410	44152589	PUS7L	10555	7962427	8.2242	7.95546	8.16382	8.82902	8.95498	8.81558	8.9486	9.23588	8.9951	8.11449	0.140997	8.96319	0.151953	0	9.99993e-06	0.000925385	0.848704	0.848704	8.64207	3.9506
chr8	28924796	29120641	KIF13B	29059	8150036	5.61683	5.84952	5.71883	4.60278	5.06578	4.84262	5.04221	4.70019	5.02548	5.72839	0.11664	4.87984	0.196252	0	3.54292e-05	0.00201959	-0.84855	0.84855	-7.40324	2.64292
chr16	56517919	56554195	BBS2	14283	8001507	7.67611	7.96152	7.76226	7.04072	7.05805	6.96436	6.63946	6.99963	7.01515	7.79996	0.146394	6.95289	0.156974	0	1.29815e-05	0.001084	-0.84707	0.84707	-8.37421	3.68208
chr22	20717911	20782479	USP18	21457	8074606	6.56327	6.53301	6.6377	5.60361	5.67907	5.52284	5.88565	5.81338	5.88565	6.578	0.0538746	5.7317	0.152888	0	4.39841e-06	0.000550175	-0.846296	0.846296	-9.53071	4.7905
chrX	37865835	37988069	SYTL5	30754	8166747	4.47764	4.88022	4.79356	3.9641	3.74297	3.97526	4.07956	3.78168	3.68266	4.71714	0.211892	3.87104	0.156763	0	3.21775e-05	0.0019153	-0.846104	0.846104	-7.49244	2.74292
chr22	39436673	39451977	APOBEC3F	21319	8073081	6.34817	6.62765	6.72121	5.82541	5.72164	5.70972	5.65777	6.00531	5.4006	6.56567	0.19409	5.72007	0.199253	0	8.0652e-05	0.00344808	-0.845602	0.845602	-6.67214	1.78602
chr6	109713931	109761992	PPIL6	26841	8128726	5.6119	6.12064	6.07256	6.74319	6.73243	6.56977	6.65675	7.07962	6.894	5.93503	0.28087	6.77929	0.18208	0	0.000148053	0.00502382	0.84426	0.84426	6.16559	1.15122
chr6	52284541	52357351	EFHC1	26016	8120222	6.49954	6.35358	6.75505	7.31787	7.25336	7.24004	7.66039	7.40251	7.4076	6.53606	0.203208	7.3803	0.154515	0	2.71523e-05	0.00171404	0.844241	0.844241	7.65173	2.91914
chr11	123986111	124017619	VWA5A	8747	7944803	6.0243	6.17899	6.12251	5.33628	5.67835	5.47283	4.88496	5.14861	5.06682	6.1086	0.0782776	5.26464	0.288576	0	0.000395674	0.00956657	-0.843959	0.843959	-5.39906	0.12223
chr7	30810790	30932002	FAM188B	27163	8132097	6.24086	6.21488	6.41035	6.98629	7.31935	7.05475	7.20506	7.14824	7.07815	6.2887	0.106155	7.13197	0.118994	0	1.73719e-06	0.00030727	0.843276	0.843276	10.6263	5.72896
chr8	11700033	11725738	CTSB	28984	8149330	8.91578	8.99005	8.97801	8.13927	8.17768	8.01024	8.0506	8.09336	8.23907	8.96128	0.0398626	8.11837	0.0841799	0	1.07954e-07	5.20774e-05	-0.842911	0.842911	-14.5909	8.43248
chrX	51546103	51645453	MAGED1	30836	8167656	8.63091	8.88097	8.93051	8.1949	8.1949	8.22699	7.85423	7.47454	7.88414	8.81413	0.160593	7.97161	0.294429	0	0.000608546	0.0127886	-0.842515	0.842515	-5.08195	-0.328331
chrX	133941219	133988641	FAM122C	31110	8169995	6.18665	6.21379	6.46833	5.41251	5.73426	5.46262	5.25184	5.41276	5.41209	6.28959	0.155384	5.44768	0.157749	0	1.57397e-05	0.00120999	-0.841908	0.841908	-8.1807	3.48339
chr8	143781531	143785611	LY6K	28878	8148553	6.62106	6.94498	6.92165	5.90918	6.16358	5.97989	6.14274	5.89697	5.8322	6.82923	0.180659	5.98743	0.136827	0	1.16464e-05	0.00100918	-0.841804	0.841804	-8.4848	3.79385
chr7	108110868	108166638	PNPLA8	28237	8142307	8.04005	7.86638	8.02152	7.17208	7.48904	7.38302	6.50451	7.24026	7.01889	7.97598	0.0953707	7.13463	0.349376	0	0.00143073	0.0229492	-0.841351	0.841351	-4.48147	-1.22139
chr16	84087368	84150517	MBTPS1	14430	8003089	7.68279	7.9186	7.77068	6.99665	7.06998	7.13967	6.66836	6.95564	6.86648	7.79069	0.119174	6.94947	0.166658	0	1.41122e-05	0.00113463	-0.841226	0.841226	-8.28989	3.596
chr1	45244061	45244130	SNORD38B	4487	7901052	6.15142	5.82983	6.02328	7.18664	7.05497	6.68213	6.62629	6.65848	6.8428	6.00151	0.161896	6.84189	0.232339	0	0.000151297	0.00508324	0.840376	0.840376	6.148	1.12855
chr17	7143738	7145768	GABARAP	15274	8012110	9.94086	9.80083	9.96928	9.12577	9.23069	9.43859	8.81616	8.91441	8.85479	9.90366	0.0901789	9.0634	0.24474	0	0.000140798	0.00483607	-0.840256	0.840256	-6.20648	1.20377
chr19	10762829	10763104	LOC147727	17421	8034097	7.06839	6.75777	6.84837	6.14623	6.4866	6.3205	5.91638	5.85805	5.58936	6.89151	0.159741	6.05285	0.328599	0	0.0012004	0.0204094	-0.838658	0.838658	-4.60182	-1.03829
chr22	36044424	36064456	APOL6	21279	8072710	6.43562	6.44157	6.26252	5.44794	5.68633	5.7465	5.38639	5.66043	5.32444	6.3799	0.101704	5.542	0.177241	0	1.81689e-05	0.00134687	-0.8379	0.8379	-8.03882	3.33513
chr21	17442842	17979542	C21orf34	20782	8067932	4.33082	4.3455	3.79284	3.38021	3.38021	3.32549	3.21315	3.28241	3.34482	4.15639	0.314926	3.32105	0.0643756	0	3.97094e-05	0.00219019	-0.835339	0.835339	-7.29858	2.52436
chr1	109852192	109940573	SORT1	6129	7918323	6.6928	6.73448	6.5352	5.72221	5.72641	5.78542	5.91906	5.93443	5.83868	6.65416	0.105107	5.82104	0.0924864	0	5.71649e-07	0.000157917	-0.833126	0.833126	-12.0787	6.8317
chr8	25316511	25365436	CDCA2	28548	8145418	8.28494	8.06446	8.13584	7.37666	7.41444	7.31508	7.18687	7.32777	7.35499	8.16175	0.112503	7.3293	0.0782859	0	3.60595e-07	0.000116548	-0.832446	0.832446	-12.7307	7.2812
chr1	20808884	20812728	CAMK2N1	5662	7913237	9.04284	8.99849	9.06156	8.07307	7.93681	8.24336	8.42823	8.36771	8.16676	9.03429	0.0323903	8.20266	0.183595	0	1.66626e-05	0.00126718	-0.831636	0.831636	-8.12414	3.42455
chr3	158384190	158390482	LXN	23096	8091715	6.83869	6.87163	6.90362	6.0447	6.42014	6.301	5.69955	5.98972	5.79169	6.87131	0.0324668	6.04113	0.280261	0	0.000336367	0.00861468	-0.830183	0.830183	-5.52148	0.292245
chr5	159848834	159855746	PTTG1	24949	8109639	10.1958	10.1361	10.1195	9.2937	9.22207	9.33168	9.46607	9.29372	9.31924	10.1505	0.0401146	9.32108	0.0805481	0	1.00233e-07	4.9144e-05	-0.829395	0.829395	-14.7132	8.502
chr11	57319129	57335757	UBE2L6	9143	7948274	7.51787	7.62114	7.34604	6.76887	6.82549	6.82549	6.42178	6.63206	6.52309	7.49502	0.138968	6.66613	0.168926	0	2.13174e-05	0.00148172	-0.828887	0.828887	-7.88309	3.16982
chr11	17373517	17394059	DKFZp686O24166	8117	7938702	7.2437	6.67158	7.01576	7.70824	7.80125	7.93081	7.96427	7.6672	7.76113	6.97701	0.28802	7.80548	0.119568	0	5.66526e-05	0.0027321	0.828467	0.828467	6.97941	2.15443
chr12	10756794	10766204	MAGOHB	10432	7961208	7.71341	7.51474	7.63314	8.44115	8.43519	8.34062	8.44929	8.6127	8.4137	7.62043	0.0999452	8.44878	0.0894903	0	4.69195e-07	0.0001354	0.828346	0.828346	12.3544	7.02497
chr12	7079993	7085139	EMG1	9708	7953594	7.94765	7.77435	8.14296	8.9698	8.73663	8.59126	8.98071	8.80629	8.61484	7.95499	0.184413	8.78326	0.168358	0	3.63136e-05	0.0020555	0.828268	0.828268	7.38052	2.61729
chr14	24759804	24768975	DHRS1	12111	7978260	6.10116	6.0069	6.30966	5.46035	5.33319	5.33892	5.16203	5.30542	5.26918	6.13924	0.15493	5.31152	0.0975181	0	2.21059e-06	0.000351963	-0.827726	0.827726	-10.3323	5.48683
chr7	7606616	7647112	MIOS	27103	8131479	8.47147	8.48986	8.58316	9.17231	9.21865	9.25134	9.36329	9.58679	9.46104	8.51483	0.0598863	9.34224	0.159233	0	7.27779e-06	0.000771231	0.827408	0.827408	8.97746	4.27653
chr8	86089458	86126753	E2F5	28735	8147101	6.36583	6.50308	6.4976	7.23235	7.16409	7.15436	7.16277	7.41718	7.55376	6.4555	0.0777078	7.28075	0.16673	0	1.14476e-05	0.00100229	0.825251	0.825251	8.50245	3.81157
chr15	43663293	43698258	TUBGCP4	12635	7983206	8.10631	8.22237	8.2072	8.88049	9.09146	8.96107	8.91129	9.09133	9.08711	8.17863	0.0630841	9.00379	0.097852	0	3.86856e-07	0.000118794	0.825168	0.825168	12.6292	7.21294
chr17	73841780	73851501	WBP2	15868	8018482	7.26504	7.16044	7.52885	6.38876	6.88214	6.66546	6.04723	6.69819	6.29484	7.31811	0.18985	6.4961	0.307264	0	0.0010528	0.018717	-0.822006	0.822006	-4.69274	-0.901322
chr3	149036762	149051480	TM4SF18	23056	8091402	7.6475	8.00008	7.61725	7.3547	7.45452	7.3547	6.74131	6.7729	5.92946	7.75494	0.212831	6.9346	0.582599	0	0.0271702	0.175751	-0.820345	0.820345	-2.62117	-4.23541
chrY	24636544	24660784	PRY	31843	8176806	6.23969	5.33883	5.14948	5.74927	5.05732	4.50641	3.01532	6.201	4.01431	5.576	0.582518	4.75727	1.16685	0	0.23019	0.598764	-0.81873	0.81873	-1.2846	-6.21952
chr2	38893055	38961910	GALM	18205	8041542	5.58905	5.51525	5.61885	4.71299	4.95533	4.57672	4.54096	4.91783	4.83237	5.57438	0.0533358	4.75603	0.174348	0	1.43096e-05	0.00113916	-0.81835	0.81835	-8.27593	3.58167
chrX	106366657	106449663	NUP62CL	31572	8174351	6.15892	6.22228	6.72427	7.14148	6.90107	6.90803	7.78387	7.05512	7.32966	6.36849	0.30974	7.18654	0.333363	0	0.00291746	0.0373151	0.818043	0.818043	4.00671	-1.96236
chr8	23243296	23315208	ENTPD4	29031	8149793	7.79742	7.83843	7.74784	6.71756	7.10363	7.03316	7.10782	7.00687	6.89051	7.79456	0.0453648	6.97659	0.149657	0	4.82532e-06	0.000590755	-0.817972	0.817972	-9.42688	4.69621
chr7	5085547	5109119	RBAK	27079	8131292	7.30805	7.40956	7.32651	7.93165	7.97497	8.05059	8.39697	8.48967	8.13891	7.34804	0.054073	8.16379	0.229584	0	0.000100507	0.0039748	0.815755	0.815755	6.48549	1.55617
chr2	111140398	111140801	LOC151009	19501	8054517	8.37662	8.44333	8.55124	7.80307	7.89027	7.97313	7.42662	7.55061	7.20419	8.45706	0.0881166	7.64132	0.297874	0	0.000635483	0.013141	-0.815744	0.815744	-5.05062	-0.373644
chr1	164528872	164821067	PBX1	5081	7906954	8.71262	8.71706	9.15365	8.17586	8.23815	8.22238	8.00892	7.99628	7.63287	8.86111	0.253358	8.04574	0.22778	0	0.00036042	0.00897469	-0.815369	0.815369	-5.46921	0.219932
chr6	13266774	13328787	TBC1D7	26410	8123961	6.68029	6.26374	6.28782	5.46157	5.71432	5.78305	5.53092	5.34737	5.73459	6.41062	0.233856	5.5953	0.174537	0	9.10309e-05	0.00375761	-0.815312	0.815312	-6.56903	1.65962
chr10	18834490	18940551	NSUN6	7487	7932433	7.00193	6.81566	6.92976	7.54407	7.7683	7.95326	7.52986	7.83029	7.75797	6.91578	0.0939196	7.73062	0.165396	0	1.3756e-05	0.00111397	0.81484	0.81484	8.31563	3.62236
chr1	117452679	117532980	PTGFRN	4802	7904293	5.47756	5.43268	5.98013	4.93338	4.7713	4.6177	4.82853	4.94921	4.79384	5.63012	0.303947	4.81566	0.121235	0	8.75473e-05	0.00365112	-0.814465	0.814465	-6.60215	1.70037
chr11	129245835	129321815	BARX2	8789	7945162	6.62873	6.73333	6.66509	5.80738	5.93906	5.52856	5.96643	5.96643	5.96266	6.67572	0.0531061	5.86175	0.174383	0	1.49617e-05	0.00117658	-0.813963	0.813963	-8.23127	3.53571
chr14	32798523	33302267	AKAP6	11669	7973850	5.14056	4.87024	4.93824	4.26152	4.053	4.14169	4.23056	4.02894	4.29922	4.98301	0.140613	4.16916	0.112359	0	3.27457e-06	0.000445699	-0.813858	0.813858	-9.86781	5.09002
chr17	1837971	1928178	RTN4RL1	15204	8011214	5.95794	6.19285	6.09007	4.93841	4.96997	5.17891	5.62306	5.4407	5.4487	6.08029	0.117761	5.26662	0.280687	0	0.000486255	0.0109466	-0.813662	0.813662	-5.24589	-0.0935659
chr6	5044978	5045900	LOC100129033	25687	8116722	6.30397	5.97393	6.41169	5.62166	5.46008	5.299	5.62283	5.4467	5.04775	6.22987	0.228096	5.41634	0.217831	0	0.000235914	0.00689431	-0.81353	0.81353	-5.79454	0.663649
chr5	162866447	162887143	NUDCD2	25572	8115666	8.39475	8.08753	8.37209	7.3679	7.649	7.54967	7.25905	7.649	7.35498	8.28479	0.171211	7.4716	0.166472	0	3.36935e-05	0.00194789	-0.81319	0.81319	-7.44969	2.6951
chr3	184908412	184971837	EHHADH	23183	8092523	5.78014	6.01125	5.75596	4.97822	5.18157	5.1973	4.74973	5.20199	4.91121	5.84912	0.140928	5.03667	0.187415	0	4.65817e-05	0.00240891	-0.812446	0.812446	-7.15394	2.35828
chr17	58755233	59470192	BCAS3	15012	8008933	6.65278	6.78133	6.65998	5.79959	5.9624	5.82539	5.91744	5.84675	5.9624	6.69803	0.072231	5.88566	0.0711912	0	1.21607e-07	5.61495e-05	-0.812368	0.812368	-14.3967	8.32058
chr12	119616595	119632777	HSPB8	10237	7959102	6.00365	6.0113	6.27614	5.3818	5.43436	5.78402	4.52838	5.38329	5.19662	6.09703	0.155159	5.28475	0.417287	0	0.00551522	0.05829	-0.812284	0.812284	-3.59867	-2.62024
chr18	44542731	44544371	TCEB3CL	16345	8023152	5.3739	4.3201	3.5769	5.4745	5.3739	4.71932	4.43972	5.61511	5.7875	4.42363	0.902966	5.23501	0.533815	0	0.0771745	0.336348	0.811375	0.811375	1.98828	-5.24654
chr20	18447771	18465287	POLR3F	20102	8061171	7.71866	7.55518	7.78343	8.51657	8.60576	8.49762	8.61858	8.41265	8.32821	7.68576	0.117631	8.49657	0.111892	0	2.17068e-06	0.000347319	0.81081	0.81081	10.3543	5.50517
chr10	13480637	13544976	BEND7	7464	7932118	5.33621	5.23531	5.24606	5.91574	6.0208	6.06079	6.12385	6.18077	6.19595	5.27253	0.0554138	6.08298	0.106138	0	6.44744e-07	0.000168093	0.810455	0.810455	11.9135	6.71352
chr2	204000473	204082717	NBEAL1	18850	8047606	8.56114	8.69634	8.58757	7.67534	8.10279	7.96366	7.24817	7.93699	7.90911	8.61501	0.0716592	7.80601	0.306262	0	0.000775609	0.0150463	-0.809007	0.809007	-4.90778	-0.582039
chr3	36868311	36900374	TRANK1	22584	8086125	4.55302	4.77535	4.55495	3.66923	3.63827	3.65454	4.20624	3.91071	3.83542	4.62777	0.127807	3.81907	0.219444	0	0.000113306	0.00424148	-0.808705	0.808705	-6.38535	1.43091
chr1	202696526	202778598	KDM5B	6645	7923453	8.40579	8.52027	8.49934	7.70913	7.8478	7.84565	7.54948	7.55809	7.49787	8.47513	0.0609588	7.668	0.155339	0	7.6389e-06	0.000794899	-0.807127	0.807127	-8.92568	4.22694
chr14	74551499	74665738	LIN52	11845	7975687	7.10348	6.6515	6.73796	7.37329	7.66438	7.48481	7.7703	7.70668	7.82694	6.83098	0.239918	7.63773	0.174444	0	0.000106466	0.0041063	0.80675	0.80675	6.43725	1.49599
chr1	20959948	20978004	PINK1	4256	7898663	6.90177	7.1283	7.1639	6.27085	6.32939	6.29707	6.2535	6.14674	6.25346	7.06466	0.142184	6.2585	0.0619784	0	5.83206e-07	0.000159744	-0.806152	0.806152	-12.0511	6.81206
chr13	48877883	49056122	RB1	11149	7969017	8.08523	8.02667	8.20746	7.25174	7.32711	7.37326	7.12022	7.41922	7.31085	8.10646	0.092243	7.3004	0.104961	0	1.0753e-06	0.000234829	-0.806053	0.806053	-11.2331	6.20781
chr6	159290954	159331385	C6orf99	26324	8123101	4.47965	4.26722	4.95348	4.88314	5.12762	5.39163	5.74946	6.10398	4.9656	4.56678	0.35133	5.37024	0.478019	0	0.0169356	0.127504	0.803455	0.803455	2.90673	-3.76311
chr12	65179791	65272083	TBC1D30	10032	7956826	4.69415	4.87534	4.83816	5.1472	5.04499	5.03109	6.0908	6.22128	6.09801	4.80255	0.0957013	5.60556	0.585053	0	0.0277771	0.178522	0.803012	0.803012	2.60785	-4.25731
chr7	23221483	23240630	NUPL2	27132	8131831	7.04244	6.98557	7.1191	7.64458	7.83309	7.68447	7.89595	8.05579	7.99629	7.04904	0.0670075	7.8517	0.16476	0	1.23485e-05	0.00105586	0.802657	0.802657	8.42501	3.73359
chr8	17501303	17658386	MTUS1	29004	8149500	7.55631	7.81153	7.57627	6.83852	7.08427	7.08759	6.39319	6.92698	6.74798	7.64804	0.141941	6.84642	0.259382	0	0.000369145	0.00912865	-0.801617	0.801617	-5.45118	0.194888
chr19	36938578	36980408	ZNF566	17647	8036318	6.77791	6.26953	6.56973	7.28922	7.59369	7.52833	7.39758	7.01478	7.21843	6.53906	0.255578	7.34034	0.212727	0	0.000307844	0.00809586	0.801281	0.801281	5.58895	0.385024
chr22	22890123	22901768	PRAME	21489	8074856	6.88062	6.82175	6.85988	6.2079	6.42914	6.37085	5.6757	5.7221	5.91517	6.85408	0.0298616	6.05348	0.327824	0	0.00121953	0.0206273	-0.800608	0.800608	-4.59093	-1.05479
chr15	45722763	45725647	C15orf48	12659	7983478	5.66334	5.4405	5.27038	6.14587	6.09376	6.33995	6.56211	6.18982	6.21088	5.45807	0.197066	6.25707	0.170651	0	6.05181e-05	0.00282252	0.798992	0.798992	6.92125	2.08563
chr7	62904512	62917290	ZNF479	27277	8133023	4.7473	4.55962	5.45278	4.60361	4.71324	3.94724	3.692	4.35386	3.4186	4.9199	0.470932	4.12142	0.518746	0	0.0305589	0.190307	-0.798474	0.798474	-2.55034	-4.3517
chr1	181003136	181025689	MR1	5164	7907893	5.41617	4.92607	5.48885	4.64747	4.70114	4.52822	4.4318	4.17746	4.38762	5.27703	0.306102	4.47895	0.190607	0	0.00035544	0.00891247	-0.79808	0.79808	-5.47972	0.2345
chr2	143635067	143799885	KYNU	18647	8045539	7.29013	7.13625	7.48128	8.15269	8.30285	8.23496	8.16101	7.74447	7.99961	7.30255	0.172852	8.09926	0.201164	0	0.000109383	0.00417158	0.796713	0.796713	6.41469	1.46774
chrX	30671476	30748921	GK	30737	8166632	6.27682	5.80251	6.43804	6.83542	7.04291	6.89837	7.01794	7.13201	6.88821	6.17246	0.330368	6.96915	0.11295	0	0.00014177	0.0048591	0.796685	0.796685	6.20088	1.19658
chr6	41034527	41040316	C6orf130	26611	8126259	9.25954	9.20758	9.20839	9.96629	10.0557	10.0403	9.8839	10.1415	10.0401	9.22517	0.0297665	10.0213	0.0874684	0	1.98085e-07	7.80769e-05	0.796135	0.796135	13.6257	7.85792
chr3	51967446	51975940	RRP9	22714	8087790	7.19221	7.03325	7.4659	8.31025	8.08166	7.83568	8.15457	7.89068	7.8801	7.23045	0.218846	8.02549	0.187746	0	0.000126766	0.00451944	0.79504	0.79504	6.29251	1.31357
chr14	34985135	35008917	EAPP	12138	7978558	8.38198	7.92279	8.17241	7.33621	7.68041	7.42656	7.26273	7.50738	6.97176	8.15906	0.229885	7.36418	0.240611	0	0.000461364	0.0105607	-0.794888	0.794888	-5.2847	-0.0385635
chr13	44453969	44466438	C13orf31	11132	7968883	4.79952	4.51493	4.90879	5.35171	5.60284	5.28589	5.90159	5.49685	5.57473	4.74108	0.203329	5.5356	0.218024	0	0.000225688	0.0066983	0.794523	0.794523	5.82922	0.710041
chr14	50234326	50249856	KLHDC2	11715	7974229	8.79871	8.75357	8.98641	8.18458	8.13106	8.13725	7.87724	7.86709	8.12509	8.84623	0.123483	8.05372	0.142234	0	9.80592e-06	0.000918659	-0.792509	0.792509	-8.66245	3.97073
chr7	150750899	150755003	CDK5	28404	8143850	6.9738	7.02551	7.07698	6.43758	6.25411	6.10208	6.18773	6.43758	5.98993	7.02543	0.0515931	6.23484	0.180226	0	2.3686e-05	0.001585	-0.790593	0.790593	-7.78169	3.06071
chr8	21777080	21862989	XPO7	28518	8144953	7.89242	7.78606	8.0298	6.93443	7.33003	7.19169	7.05733	7.19273	6.9801	7.90276	0.122194	7.11438	0.149858	0	1.34414e-05	0.00110011	-0.788378	0.788378	-8.33898	3.64621
chr8	23154152	23261722	LOXL2	29030	8149774	6.69909	6.62629	6.56672	6.00459	6.00459	5.9615	5.67907	5.73378	5.67402	6.6307	0.0662921	5.84292	0.163475	0	1.36144e-05	0.00111119	-0.787776	0.787776	-8.32607	3.63303
chr18	21269562	21535030	LAMA3	16082	8020551	6.24062	6.12545	6.05192	7.17545	7.06007	6.84986	6.85673	6.87144	6.73713	6.13933	0.0951114	6.92511	0.160897	0	1.57608e-05	0.00120999	0.78578	0.78578	8.17936	3.482
chr15	52484519	52587941	MYO5C	13124	7988876	4.32757	4.22457	4.39021	4.75496	4.85098	4.67253	5.4605	5.4574	5.40086	4.31412	0.0836351	5.09954	0.377358	0	0.00342898	0.0419183	0.785422	0.785422	3.90187	-2.12972
chr4	186990309	187006252	TLR3	23816	8098611	4.21569	4.5243	4.09233	3.49028	3.54254	3.43919	3.33247	3.60329	3.54944	4.27744	0.222507	3.49287	0.096411	0	1.51921e-05	0.00118319	-0.784574	0.784574	-8.216	3.51994
chr9	130965658	131017527	DNM1	29897	8158183	5.73009	5.88565	6.15323	6.78987	6.68703	6.75356	6.76914	6.59587	6.64454	5.92299	0.214025	6.70667	0.0768722	0	8.03477e-06	0.000814667	0.78368	0.78368	8.87191	4.17516
chr4	166198959	166200831	GK3P	24345	8103535	6.82161	6.83868	6.98836	7.52588	7.88987	7.52588	7.528	7.68822	7.83973	6.88288	0.0917446	7.66627	0.166793	0	1.9679e-05	0.00140718	0.783382	0.783382	7.96073	3.25257
chr14	59655398	59836486	DAAM1	11768	7974697	8.34264	8.42262	8.42623	8.03662	8.054	8.04553	6.98859	7.43123	7.12689	8.39716	0.0472515	7.61381	0.494013	0	0.014166	0.113191	-0.783355	0.783355	-3.01521	-3.58302
chr10	71211226	71267425	TSPAN15	7100	7928046	6.95095	7.06061	7.15844	6.45169	6.44314	6.41588	6.31626	5.9831	6.03066	7.05667	0.1038	6.27346	0.212571	0	0.000101894	0.00401358	-0.783212	0.783212	-6.47399	1.54185
chr19	53738638	53756410	ZNF677	17948	8039070	6.20545	5.81722	6.36823	6.77257	7.16618	6.9259	6.85863	6.95179	6.79457	6.1303	0.283087	6.91161	0.143153	0	0.000128161	0.00454597	0.781308	0.781308	6.2835	1.30212
chr16	84853590	84943114	CRISPLD2	13909	7997642	6.38326	6.21694	6.46358	5.90714	5.90714	5.94911	5.31813	5.27925	5.08066	6.35459	0.125795	5.57357	0.389463	0	0.00452505	0.050765	-0.781023	0.781023	-3.72402	-2.41635
chr17	16318888	16340317	TRPV2	14620	8005171	6.61325	6.94475	7.02146	6.18476	6.31382	6.12658	6.12496	5.88943	5.83462	6.85982	0.216955	6.07903	0.182406	0	0.000124991	0.00447876	-0.780791	0.780791	-6.30412	1.3283
chr3	71731878	71802775	EIF4E3	22801	8088803	5.36277	5.75522	5.5255	6.04297	6.35866	6.41064	6.25515	6.27797	6.61873	5.54783	0.197176	6.32735	0.190443	0	0.000124185	0.00446472	0.779522	0.779522	6.30945	1.33507
chr7	2273866	2281833	FTSJ2	27756	8137826	6.91808	7.01847	6.87618	7.71662	7.57079	7.57079	7.83583	7.73572	7.8711	6.93758	0.0731224	7.71681	0.127257	0	3.21133e-06	0.000444038	0.779231	0.779231	9.89044	5.10977
chr16	15688244	15737009	KIAA0430	14108	7999642	7.85844	7.69007	7.80153	7.0336	7.20141	7.19383	6.71897	6.97068	6.91586	7.78334	0.0856433	7.00573	0.182199	0	3.52733e-05	0.00201782	-0.777619	0.777619	-7.40731	2.6475
chr4	1387833	1389777	CRIPAK	23280	8093494	4.39154	4.55763	4.85286	5.41723	5.64473	5.33745	5.39433	5.29479	5.18092	4.60067	0.233656	5.37824	0.155153	0	8.26241e-05	0.00350919	0.777566	0.777566	6.65148	1.7608
chr7	139026072	139031065	C7orf55	27608	8136535	8.19544	8.18787	8.13227	7.64386	7.35715	7.40748	7.19431	7.45581	7.3217	8.17186	0.0344961	7.39672	0.150233	0	7.3876e-06	0.000778431	-0.775145	0.775145	-8.96142	4.2612
chr2	60678302	60780768	BCL11A	19275	8052399	4.94429	4.65111	4.63834	5.3387	5.60952	5.84102	5.49113	5.48849	5.34893	4.74458	0.173074	5.51963	0.187097	0	9.19609e-05	0.00378151	0.77505	0.77505	6.56042	1.649
chr17	26900133	26903951	ALDOC	15432	8013660	7.50283	7.37931	7.61574	7.06541	7.15359	7.0422	6.24283	6.53289	6.3129	7.49929	0.118256	6.72497	0.409734	0	0.00616998	0.0630139	-0.774322	0.774322	-3.52813	-2.73557
chr7	40174481	40900357	C7orf10	27198	8132439	4.18365	3.98653	3.9055	4.6324	4.47814	4.50303	5.14135	4.97048	5.07103	4.02522	0.143058	4.79941	0.296281	0	0.00105128	0.0187004	0.774181	0.774181	4.69374	-0.899821
chr14	32544636	32545771	C14orf128	12135	7978538	6.68123	6.56115	6.59091	6.06343	5.96221	5.81851	5.83881	5.73267	5.60652	6.6111	0.062535	5.83703	0.162047	0	1.44834e-05	0.00114735	-0.774072	0.774072	-8.26381	3.56922
chr11	5363816	5364759	OR51B5	8899	7946071	4.29814	4.60484	4.50609	3.74126	3.76914	3.78899	3.59387	3.82808	3.45348	4.46969	0.156552	3.6958	0.143343	0	1.97405e-05	0.00140828	-0.773885	0.773885	-7.95768	3.24934
chr5	150480268	150537367	ANXA6	25530	8115234	6.25536	6.27355	6.42331	5.65798	5.40222	5.38553	5.8376	5.30495	5.67537	6.3174	0.0921649	5.54394	0.209193	0	9.46452e-05	0.00384545	-0.773463	0.773463	-6.5361	1.61895
chr17	27051376	27053226	TLCD1	15438	8013771	7.54384	7.10675	7.58827	8.37423	8.22709	8.39094	8.11355	7.83602	8.17473	7.41296	0.266108	8.18609	0.203461	0	0.000368511	0.00912693	0.773136	0.773136	5.45248	0.19669
---	0	0	RNU2-1	15984	8019709	6.80751	5.14948	6.06874	6.75356	6.88821	6.49026	7.13967	7.00513	6.41148	6.00858	0.830648	6.78139	0.287125	0	0.0351346	0.20867	0.772811	0.772811	2.46625	-4.48906
chr1	153507075	153508720	S100A6	6346	7920258	9.0145	9.06272	9.09791	8.5384	8.29957	8.37404	8.45355	8.11633	7.93987	9.05837	0.0418752	8.28696	0.222847	0	0.00012171	0.0043988	-0.771414	0.771414	-6.32607	1.35612
chr8	28559131	28611204	EXTL3	28565	8145624	5.7034	5.72429	6.20877	5.22321	5.1456	5.03658	5.11488	5.07801	5.05207	5.87882	0.285936	5.10839	0.0690831	0	4.32679e-05	0.0023001	-0.770427	0.770427	-7.22055	2.43509
chr19	37240910	37263719	ZNF850P	17651	8036351	7.72865	7.43923	7.35417	8.11727	8.33958	8.28289	8.35164	8.36785	8.2065	7.50735	0.196312	8.27762	0.0982426	0	1.04483e-05	0.000948592	0.770272	0.770272	8.59658	3.90552
chr14	102692622	102771531	RAGE	12420	7981346	6.07645	5.37294	5.81338	6.76488	6.48691	6.45487	6.91731	6.35446	6.16677	5.75426	0.355462	6.5242	0.273944	0	0.00251886	0.0336971	0.769938	0.769938	4.10289	-1.80994
chr1	220921567	220958150	MOSC2	5329	7909866	5.69906	5.70834	5.81945	6.35521	6.48811	6.23808	6.63948	6.58944	6.76136	5.74228	0.0669901	6.51195	0.192153	0	4.89571e-05	0.00248406	0.769661	0.769661	7.10929	2.3065
chr17	41363894	41371589	TMEM106A	14870	8007483	5.38904	4.87027	4.93729	5.458	5.69751	5.25517	6.12387	6.43077	6.041	5.06553	0.282162	5.83439	0.442279	0	0.0129721	0.106045	0.768858	0.768858	3.06888	-3.49393
chr15	31196055	31235308	MTMR15	12559	7982309	5.85757	5.59474	5.88908	6.48746	6.56994	6.57847	6.64876	6.5397	6.46853	5.78046	0.161614	6.54881	0.0657376	0	1.75906e-06	0.00030727	0.768343	0.768343	10.6109	5.71641
chr2	11886740	11967620	LPIN1	18096	8040340	7.04447	7.09802	7.42366	6.45793	6.57102	6.57102	6.10234	6.51267	6.3127	7.18872	0.205225	6.42128	0.183332	0	0.000127464	0.00453218	-0.767436	0.767436	-6.28799	1.30782
chr4	15704632	15734410	BST1	23342	8094228	4.92716	5.43204	5.52916	6.01684	6.02848	6.08026	6.3342	5.91045	6.01032	5.29612	0.323196	6.06342	0.143674	0	0.000267047	0.00740242	0.767302	0.767302	5.69823	0.533875
chr4	187112674	187134612	CYP4V2	23818	8098637	5.07652	5.67902	5.62402	6.10571	6.08583	5.97585	6.35385	6.53027	6.30754	5.45985	0.333112	6.22651	0.20604	0	0.000812672	0.015533	0.766655	0.766655	4.87463	-0.630839
chr14	36295597	36341169	BRMS1L	11684	7973948	7.06753	6.68129	7.16814	5.99689	6.36251	6.27379	6.08546	6.37336	6.17075	6.97232	0.257011	6.21046	0.152632	0	0.000127985	0.0045457	-0.761862	0.761862	-6.28464	1.30356
chr7	8008412	8128710	GLCCI1	27105	8131496	7.58459	7.51566	7.72303	8.18118	8.17774	8.3723	8.36133	8.53452	8.58881	7.60776	0.10561	8.36932	0.171836	0	3.35822e-05	0.00194789	0.761554	0.761554	7.45276	2.69854
chrX	83572885	83757461	HDX	31506	8173848	3.95973	3.96511	4.28529	4.61582	4.61582	4.61582	5.0855	5.08338	4.97086	4.07004	0.186427	4.8312	0.239554	0	0.000444488	0.0103132	0.761157	0.761157	5.31232	0.000443696
chr16	68262450	68270136	ESRP2	14349	8002218	5.84008	5.6441	6.06052	6.45218	6.50622	6.45218	6.76033	6.68598	6.7978	5.84824	0.208329	6.60912	0.157623	0	7.2707e-05	0.00318855	0.760879	0.760879	6.76136	1.89425
---	0	0	DOCK3	21984	8080028	5.87654	5.51405	5.44737	4.69397	4.80531	4.78656	4.85649	5.0091	4.96806	5.61265	0.230955	4.85325	0.117981	0	3.90986e-05	0.00216388	-0.759405	0.759405	-7.31274	2.54048
chr3	12526010	12581122	TSEN2	21790	8077914	7.72152	7.86297	7.8376	8.45766	8.61676	8.56343	8.47421	8.65433	8.63295	7.80736	0.0754161	8.56655	0.0837013	0	4.59867e-07	0.000133904	0.759194	0.759194	12.3828	7.04457
chr4	419224	467918	ABCA11P	23833	8098752	5.58356	5.68245	5.52788	6.30394	6.69262	6.28259	6.44565	6.18342	6.23206	5.59797	0.078287	6.35671	0.186866	0	4.83723e-05	0.0024738	0.758749	0.758749	7.12006	2.31902
---	0	0	RNU2-1	15997	8019802	8.91053	8.83954	8.68312	9.59338	9.28161	9.3673	10.1666	9.66742	9.34074	8.81107	0.116351	9.56951	0.329498	0	0.00206368	0.0294222	0.758449	0.758449	4.23476	-1.60283
chrX	101033852	101034910	GK	31534	8174103	8.39293	8.14811	8.4096	8.9194	9.01839	9.06233	9.13016	9.04868	9.27231	8.31688	0.146395	9.07521	0.118526	0	8.31848e-06	0.000837575	0.758329	0.758329	8.83513	4.13959
chr19	43696854	43711451	PSG4	17755	8037283	8.38514	8.1997	7.93554	7.63226	7.75846	7.82573	7.12574	7.08877	7.06007	8.17346	0.225943	7.41517	0.360537	0	0.00467552	0.0520019	-0.758286	0.758286	-3.70322	-2.45009
chr20	35169897	35178226	MYL9	20206	8062312	9.02329	8.85477	9.15565	8.64827	8.22223	8.3831	8.48241	7.92908	7.85833	9.01124	0.150804	8.2539	0.312224	0	0.00169392	0.0255837	-0.757332	0.757332	-4.36701	-1.39734
chr7	50657765	50861158	GRB10	27953	8139656	8.01208	7.75209	7.71879	7.19951	7.21329	7.11919	6.79674	7.05479	7.04161	7.82766	0.160586	7.07086	0.151939	0	3.3201e-05	0.00194353	-0.7568	0.7568	-7.46334	2.7104
chr21	48110787	48111157	RPL23AP82	20938	8069470	5.05556	5.22392	5.70694	5.80795	6.4358	6.49947	5.80795	6.13177	5.8305	5.32881	0.338122	6.08557	0.321034	0	0.00458842	0.0511939	0.756763	0.756763	3.71517	-2.4307
chr8	20054704	20079207	ATP6V1B2	28514	8144931	8.66917	8.62131	8.50939	7.84138	7.93093	7.96969	7.7774	7.60991	7.9339	8.59996	0.0820038	7.84387	0.134668	0	6.40867e-06	0.000726788	-0.756089	0.756089	-9.11462	4.40664
chr8	30643126	30670352	PPP2CB	29067	8150126	8.33544	8.30944	8.45876	7.57034	7.73438	7.61189	7.60914	7.60267	7.54311	8.36788	0.0797711	7.61192	0.0656552	0	2.05314e-07	7.99514e-05	-0.755959	0.755959	-13.5706	7.82367
chr7	105305513	105305735	ATXN7L1	28225	8142102	8.18663	8.1389	8.2692	7.45137	7.62821	7.62821	7.37707	7.31187	7.2579	8.19825	0.065923	7.44244	0.157782	0	1.5116e-05	0.00118011	-0.755807	0.755807	-8.22101	3.52512
chr2	232320511	232320647	SNORA75	19952	8059708	5.18953	4.41596	4.18289	5.59529	5.19601	5.18953	5.80575	5.35106	4.9687	4.59613	0.526948	5.35106	0.304213	0	0.0107983	0.0937194	0.754928	0.754928	3.1811	-3.30777
chr12	113416274	113449528	OAS2	10215	7958913	5.39433	5.45739	5.21014	4.51843	4.62388	4.59437	4.56209	4.74072	4.55498	5.35396	0.128474	4.59908	0.0781245	0	1.261e-06	0.000252852	-0.754876	0.754876	-11.0283	6.04925
chr14	34902144	34931562	C14orf147	12137	7978553	7.08412	7.06763	7.17519	6.36455	6.50024	6.40335	6.44863	6.29328	6.11604	7.10898	0.0579272	6.35435	0.136526	0	5.65215e-06	0.000669169	-0.754635	0.754635	-9.25178	4.53495
chr4	84011215	84035911	PLAC8	24117	8101429	8.944	8.76629	8.88925	9.61447	9.74122	9.85893	9.45799	9.65347	9.39115	8.86651	0.0910122	9.61954	0.174097	0	3.5381e-05	0.00201959	0.753026	0.753026	7.4045	2.64433
chr19	15939809	15946165	UCA1	16684	8026490	11.3692	11.3736	11.3677	10.4349	10.7693	10.682	10.6097	10.7591	10.4495	11.3702	0.00310717	10.6174	0.147567	0	7.76024e-06	0.000799609	-0.752759	0.752759	-8.90888	4.21079
chr17	9729381	9793022	GLP2R	14595	8004922	5.61066	5.36857	5.62204	4.83696	4.63594	4.95803	4.6014	4.6995	4.95439	5.53376	0.143169	4.78104	0.157782	0	3.35657e-05	0.00194789	-0.752722	0.752722	-7.45321	2.69905
chr6	31826952	31830683	NEU1	32089	8179851	6.68157	6.95367	6.9701	6.17225	6.30458	6.30458	5.89268	5.99022	6.03009	6.86845	0.162047	6.11573	0.171677	0	6.53573e-05	0.00296271	-0.752713	0.752713	-6.85389	2.00542
chr5	169010659	169031782	CCDC99	24971	8109830	10.5985	10.3141	10.3065	9.81006	9.80374	9.80774	9.42347	9.61457	9.4634	10.4064	0.166429	9.65383	0.179692	0	8.7189e-05	0.00364087	-0.752533	0.752533	-6.60563	1.70465
chrX	23801290	23804396	SAT1	30714	8166469	6.63945	6.87042	6.76701	6.22406	6.23618	6.03711	5.96807	5.88709	5.68608	6.75896	0.115693	6.00643	0.20949	0	0.000135941	0.00474175	-0.75253	0.75253	-6.23517	1.24049
chr9	88388756	88401092	KIF27	29694	8156160	6.98123	7.17781	6.39061	7.53061	7.43935	7.61643	7.47583	7.93278	7.61643	6.84989	0.409707	7.60191	0.17737	0	0.00139073	0.0224748	0.75202	0.75202	4.50082	-1.19182
chr10	93976049	93976990	NHP2	7212	7929243	7.62843	7.31514	7.68435	7.00587	7.01119	6.86988	6.90977	6.69313	6.25441	7.54264	0.198993	6.79071	0.287225	0	0.00137998	0.0223599	-0.751932	0.751932	-4.50611	-1.18373
chr6	33359313	33377701	KIFC1	25883	8118669	5.30147	3.79999	4.53813	4.0535	3.35117	3.02019	4.25125	3.93613	4.16092	4.54653	0.750774	3.79553	0.495201	0	0.0648864	0.304206	-0.751004	0.751004	-2.09461	-5.08252
chr4	40058524	40159872	N4BP2	23390	8094719	7.91113	7.53292	7.72485	6.95318	7.17089	7.04481	6.9386	6.968	6.76027	7.72297	0.189113	6.97263	0.135034	0	3.24407e-05	0.00192742	-0.75034	0.75034	-7.48486	2.73446
chr14	80663869	80678525	DIO2	12336	7980485	5.81392	5.49161	5.24075	6.97625	7.09056	7.15686	5.32925	5.67015	5.36629	5.51543	0.28733	6.26489	0.89666	0	0.149778	0.48725	0.749466	0.749466	1.57085	-5.85226
chr2	173420779	173463862	PDK1	18729	8046408	8.75657	8.73852	8.7572	8.2767	8.2767	8.2767	7.74098	7.72147	7.72138	8.75077	0.0106079	8.00232	0.300649	0	0.00109104	0.0191504	-0.748445	0.748445	-4.66794	-0.93858
chr3	138066539	138124375	MRAS	22261	8082965	6.7405	6.67194	6.87711	6.24031	6.32497	6.01048	6.02802	5.83252	5.65251	6.76318	0.104447	6.0148	0.249694	0	0.000401499	0.00963388	-0.748377	0.748377	-5.38812	0.10693
chr8	9911778	10286401	MSRA	28465	8144557	6.55216	6.41795	6.73942	5.90266	5.8373	5.76197	5.76979	5.84176	5.82117	6.56984	0.161461	5.82244	0.051884	0	1.52179e-06	0.000281061	-0.7474	0.7474	-10.7909	5.86154
chr8	120220610	120257913	MAL2	28826	8148040	4.27778	4.61331	4.40363	5.15625	4.92726	4.5993	6.0903	5.21314	5.0838	4.43158	0.1695	5.17834	0.498121	0	0.0204224	0.144753	0.746766	0.746766	2.79342	-3.95098
chr6	148593440	148873186	SASH1	26271	8122637	4.85908	5.00652	5.29479	4.41492	3.99211	4.16397	4.42347	4.30819	4.54186	5.05346	0.221612	4.30742	0.199989	0	0.000280942	0.00764338	-0.746043	0.746043	-5.65909	0.480766
chr19	9577003	9609279	ZNF560	17398	8033767	5.53161	5.66022	5.32188	4.93705	4.82524	4.99849	4.79161	4.17805	4.82882	5.50457	0.170779	4.75988	0.295597	0	0.00150397	0.0237006	-0.744692	0.744692	-4.44749	-1.27343
chr19	8455229	8469309	RAB11B	16571	8025414	7.51707	7.36789	7.54587	6.83349	6.60184	6.7478	6.76269	6.7786	6.67768	7.47694	0.0955319	6.73368	0.0819022	0	7.66987e-07	0.00019059	-0.743261	0.743261	-11.6786	6.54247
chr6	292053	351355	DUSP22	25661	8116548	5.41584	5.58809	6.17016	4.85767	4.99007	5.29027	4.9498	4.66505	5.13772	5.7247	0.395283	4.98176	0.217394	0	0.00209723	0.029717	-0.742932	0.742932	-4.22403	-1.6196
chr11	125826716	125933194	CDON	9613	7952526	6.17461	6.33612	6.41196	5.50376	5.80429	5.69835	5.37222	5.40245	5.60771	6.30756	0.121226	5.5648	0.169826	0	4.42073e-05	0.00234233	-0.742765	0.742765	-7.20112	2.41274
chr3	113557680	113666021	GRAMD1C	22153	8081758	4.57039	5.05351	4.93765	4.01431	4.06479	3.82463	4.36098	4.17219	4.22964	4.85385	0.252227	4.11109	0.186441	0	0.000299686	0.00797214	-0.74276	0.74276	-5.6095	0.413144
chr12	12482198	12503186	MANSC1	10456	7961365	4.03813	4.39588	4.33177	3.36247	3.60886	3.54583	3.34902	3.60886	3.60886	4.25526	0.190753	3.51398	0.125048	0	2.74974e-05	0.00172572	-0.74128	0.74128	-7.6398	2.90604
chr16	66965958	66968303	FAM96B	14320	8001924	8.47468	8.64014	9.01862	9.69928	9.44562	9.28976	9.57621	9.39419	9.30875	8.71115	0.278831	9.4523	0.159245	0	0.000244505	0.00701486	0.741155	0.741155	5.76665	0.626204
chr6	2948393	2972399	SERPINB6	26370	8123621	8.89025	9.072	9.04946	8.41716	8.35731	8.42366	8.22444	8.15926	7.9985	9.0039	0.0990693	8.26339	0.167736	0	3.42387e-05	0.00196909	-0.74051	0.74051	-7.43482	2.67843
chr15	55709953	55800432	DYX1C1	13133	7989055	6.14297	5.80832	5.94751	6.64465	6.78488	6.84128	6.82123	6.5784	6.56842	5.96627	0.168109	6.70648	0.123915	0	1.79992e-05	0.00134044	0.740206	0.740206	8.04804	3.34482
chr17	7306294	7307430	C17orf61	15282	8012207	7.61191	7.43244	7.7785	7.11585	7.22185	7.21395	6.69462	6.83387	6.12976	7.60762	0.173071	6.86831	0.420129	0	0.00989215	0.0881021	-0.739302	0.739302	-3.23496	-3.21856
chr11	114128549	114183238	NNMT	8670	7943998	8.17554	8.10832	8.68615	7.67085	7.6491	7.71394	7.59399	7.49034	7.38778	8.32334	0.315999	7.58434	0.12332	0	0.000230573	0.00677488	-0.739001	0.739001	-5.81245	0.68762
chr19	56894648	56904889	ZNF582	18006	8039586	6.81505	6.46822	6.97659	7.55477	7.54651	7.55588	7.50129	7.27757	7.51736	6.75328	0.259747	7.49223	0.107426	0	6.63629e-05	0.00298735	0.738946	0.738946	6.84058	1.9895
chr15	37183232	37393504	MEIS2	13018	7987385	6.55309	6.42359	6.29382	7.1263	7.22463	7.22249	7.09909	7.1133	7.18862	6.4235	0.129634	7.16241	0.0563794	0	7.05107e-07	0.000179447	0.738909	0.738909	11.7919	6.62543
chr15	73344875	73597539	NEO1	12779	7984704	7.5607	7.64154	7.82018	8.23774	8.35438	8.50072	8.27181	8.52385	8.58898	7.67414	0.132773	8.41291	0.144937	0	2.18646e-05	0.00150679	0.738775	0.738775	7.8586	3.14358
chr2	203879688	203950042	NBEAL1	18849	8047596	7.93344	7.90137	7.92204	7.20614	7.41595	7.1855	6.94045	7.35114	6.98366	7.91895	0.0162545	7.18047	0.190581	0	5.47882e-05	0.00268629	-0.738479	0.738479	-7.00903	2.18929
chr8	8860354	8890729	ERI1	28462	8144516	8.11859	7.78138	7.62819	7.12977	7.25508	7.15037	6.88743	7.2172	6.98579	7.84272	0.250888	7.10427	0.140946	0	0.000115186	0.00426943	-0.738442	0.738442	-6.37168	1.41371
chr13	39917029	40177356	LHFP	11364	7971150	6.80342	6.6104	6.58021	7.2733	7.45366	7.44921	7.2733	7.47118	7.49195	6.66467	0.121101	7.4021	0.100899	0	3.28539e-06	0.000445699	0.737423	0.737423	9.86399	5.08668
chr7	24613001	24727498	MPP6	27143	8131927	9.00618	8.64241	8.85815	9.45923	9.52473	9.45923	9.67239	9.65881	9.66299	8.83558	0.182935	9.5729	0.103496	0	1.308e-05	0.001084	0.737317	0.737317	8.36655	3.6743
chr1	178694300	178889238	RALGPS2	5146	7907657	7.44675	7.27906	7.49612	6.68974	6.91783	6.90983	6.39315	6.57171	6.54023	7.40731	0.113779	6.67042	0.210939	0	0.000164347	0.00536551	-0.736891	0.736891	-6.08117	1.04199
chr16	30116131	30124878	GDPD3	14200	8000799	5.05544	5.46964	5.29686	6.15837	6.18716	5.94827	5.87477	6.02169	5.87477	5.27398	0.208044	6.01084	0.137055	0	5.39974e-05	0.00265699	0.736857	0.736857	7.02192	2.20444
chr9	68765773	68809546	PGM5P2	30224	8161513	4.90447	4.43891	3.67261	4.72931	4.54704	5.32779	4.78988	5.72355	5.33508	4.33866	0.622023	5.07544	0.454247	0	0.0431221	0.236109	0.736775	0.736775	2.34264	-4.68927
chr7	105279934	105280016	ATXN7L1	28223	8142098	8.15993	8.08252	8.40641	7.55998	7.73897	7.72827	7.01192	7.65714	7.18104	8.21629	0.169138	7.47955	0.308204	0	0.00201382	0.028954	-0.736732	0.736732	-4.25105	-1.57739
chr19	56915718	56936400	ZNF583	17196	8031640	8.18979	8.13534	8.22227	8.904	8.92984	8.96241	9.00613	8.92453	8.78413	8.18247	0.0439236	8.91851	0.0748847	0	2.15525e-07	8.29282e-05	0.736041	0.736041	13.4963	7.77724
chr2	179330021	179343322	FKBP7	19752	8057045	5.76294	5.5844	5.98082	4.68527	5.22093	4.89348	5.20941	5.21062	5.02285	5.77605	0.198538	5.04043	0.218241	0	0.000382807	0.00935909	-0.735628	0.735628	-5.42385	0.15684
chr4	2939663	2965123	NOP14	23861	8099051	7.8721	7.70091	7.74536	8.57859	8.57298	8.52958	8.69764	8.33346	8.33346	7.77279	0.088831	8.50762	0.145989	0	1.41831e-05	0.00113468	0.734826	0.734826	8.28485	3.59083
chr6	43737946	43754224	VEGFA	25985	8119898	7.44134	7.33929	7.42664	8.12338	8.14271	8.12239	8.22297	8.17895	8.02754	7.40242	0.0551659	8.13632	0.0656666	0	1.54918e-07	6.67614e-05	0.733897	0.733897	14.0093	8.09183
chr15	49447976	49622002	GALK2	12672	7983616	7.44263	7.30637	7.16365	8.21232	8.04385	8.06988	7.89812	7.89812	8.10624	7.30422	0.139502	8.03809	0.122659	0	1.12798e-05	0.000996104	0.733871	0.733871	8.51761	3.82677
chr1	28833878	28834083	SNORA73A	4345	7899480	5.94996	5.48816	5.8789	6.33864	7.02554	6.58243	6.02893	6.81477	6.24292	5.77234	0.248659	6.50554	0.373074	0	0.00717044	0.0698301	0.733199	0.733199	3.43419	-2.88975
chr3	170606204	170626436	EIF5A2	23136	8092073	7.26469	6.85963	7.0366	7.86546	7.71354	7.8259	8.05829	7.60961	7.6387	7.05364	0.203069	7.78525	0.167394	0	0.000118732	0.0043362	0.731607	0.731607	6.34655	1.38201
chr15	43619974	43622891	LCMT2	13064	7988077	6.82164	6.7304	7.15347	7.58766	7.70821	7.6941	7.59255	7.54909	7.66898	6.90184	0.222643	7.63343	0.0654464	0	1.39757e-05	0.00112646	0.731596	0.731596	8.29967	3.60602
chr3	196050419	196065258	TM4SF19	23239	8093104	7.72857	8.0515	7.91538	7.40171	7.17926	7.32971	7.05668	7.04323	6.99105	7.89849	0.162127	7.16694	0.167428	0	7.19316e-05	0.00316744	-0.731546	0.731546	-6.77063	1.90544
chr4	103182821	103266631	SLC39A8	24172	8101992	7.17838	6.88599	7.03231	6.12334	5.89867	6.31703	6.32963	6.5913	6.5566	7.03223	0.146192	6.30276	0.262333	0	0.000785527	0.0151667	-0.729465	0.729465	-4.89875	-0.595323
chr15	57884102	58074960	GCOM1	12698	7983890	5.67786	5.7014	5.79856	4.89283	5.12168	4.82899	4.86569	5.24814	5.02382	5.72594	0.0639857	4.99686	0.164713	0	2.65596e-05	0.00169057	-0.729081	0.729081	-7.67262	2.94202
chr14	77787354	77797940	GSTZ1	11870	7975956	5.82626	5.70723	5.699	5.21743	5.26593	5.26593	4.63509	5.08388	4.62291	5.74416	0.0712155	5.01519	0.306503	0	0.00156725	0.0243067	-0.728967	0.728967	-4.41953	-1.31638
chr10	51464162	51486327	AGAP7	7615	7933574	6.62816	6.45219	7.01177	7.31623	7.20378	7.31518	7.94872	7.25297	7.51517	6.69737	0.286139	7.42534	0.277432	0	0.00238195	0.0323791	0.727971	0.727971	4.13971	-1.7519
chr7	32956428	32982780	RP9P	27876	8138930	6.28627	5.86315	6.54014	6.8027	6.92562	6.88964	7.09689	7.15745	6.86976	6.22985	0.342001	6.95701	0.13906	0	0.00047897	0.0108347	0.727158	0.727158	5.25702	-0.0777657
chr12	47469490	47473734	AMIGO2	10567	7962579	6.80751	6.56732	6.84129	7.44531	7.59458	7.62783	7.2505	7.44918	7.42517	6.73871	0.149384	7.46543	0.135307	0	2.25284e-05	0.0015265	0.726723	0.726723	7.82979	3.11261
chr3	48198668	48229889	CDC25A	22654	8086880	7.09155	6.88494	7.08137	7.57356	7.67185	7.78144	7.86258	7.66868	7.91459	7.01928	0.116459	7.74545	0.129985	0	1.13927e-05	0.0010006	0.726166	0.726166	8.50739	3.81652
chr7	1606968	1609629	PSMG3	27753	8137798	6.58681	6.40261	6.98649	7.45648	7.30588	7.15535	7.51665	7.47346	7.40038	6.65864	0.298495	7.3847	0.13379	0	0.000237536	0.00691657	0.726059	0.726059	5.7892	0.656477
chr7	26706687	26904341	SKAP2	27844	8138689	8.92714	9.01723	9.05757	8.31741	8.42933	8.29967	8.07847	8.26488	8.25902	9.00065	0.0667794	8.2748	0.1142	0	2.89983e-06	0.000416558	-0.725853	0.725853	-10.0095	5.21301
chr8	122625538	122653630	HAS2	29358	8152617	7.52493	7.05811	7.0005	7.94428	7.69358	7.81409	8.54664	7.79363	7.72697	7.19451	0.287597	7.91987	0.319054	0	0.00445236	0.050176	0.725355	0.725355	3.73434	-2.39964
chr2	188328957	188419219	TFPI	19773	8057599	9.16691	8.73464	8.73098	8.31766	8.08744	8.3402	8.13127	8.12874	7.90822	8.87751	0.250634	8.15225	0.159642	0	0.000197579	0.00611096	-0.725258	0.725258	-5.93406	0.849271
chr11	5684787	5893588	TRIM5	8904	7946089	6.95932	7.36057	7.37707	6.55341	6.78424	6.63311	6.09682	6.55385	6.42918	7.23232	0.236572	6.50843	0.232983	0	0.000804091	0.0153963	-0.723886	0.723886	-4.88216	-0.619742
chr2	131278836	131285583	CFC1B	18599	8045198	5.18953	5.22392	4.66457	5.40828	6.1657	5.60858	5.80481	6.29586	5.21532	5.02601	0.313485	5.74976	0.423422	0	0.0158843	0.122295	0.72375	0.72375	2.94561	-3.69857
chr4	146540540	146579843	MMAA	23705	8097670	5.86583	5.30156	5.64961	5.13188	5.13787	4.95444	4.59159	5.13158	4.34465	5.60567	0.284693	4.882	0.337203	0	0.00564547	0.0593196	-0.723663	0.723663	-3.58396	-2.64425
chr11	73685712	73694352	UCP2	9360	7950307	6.87038	7.11597	7.41227	8.07797	8.15147	7.87521	7.5664	7.70499	7.76246	7.13288	0.271343	7.85642	0.224662	0	0.000922806	0.0171512	0.723539	0.723539	4.78491	-0.763663
chr1	85391266	85462796	MCOLN2	6033	7917283	5.4946	4.75786	5.37781	4.56709	4.52702	4.67437	4.61851	4.2008	4.33178	5.21009	0.39597	4.4866	0.182437	0	0.00164756	0.0251658	-0.72349	0.72349	-4.38573	-1.36844
chr19	14843205	14889353	EMR2	17496	8034873	6.28226	6.26034	6.54603	7.26789	6.90158	7.04411	7.55317	6.49475	7.2545	6.36288	0.158991	7.086	0.364709	0	0.00535313	0.0571962	0.723123	0.723123	3.61749	-2.58954
chr17	40086876	40117669	TTC25	14840	8007176	3.74439	3.95912	4.35456	4.66274	4.85366	4.66985	4.68088	4.9237	4.6617	4.01936	0.309513	4.74209	0.115889	0	0.000218834	0.00659172	0.72273	0.72273	5.85342	0.742325
chr22	29950797	29977328	NIPSNAP1	21545	8075263	8.61886	8.55122	8.66624	8.08812	8.31918	8.22023	7.18806	7.69151	7.83015	8.61211	0.0578087	7.88954	0.416701	0	0.00921708	0.0836578	-0.722565	0.722565	-3.27852	-3.1465
chr6	32789608	32806547	TAP2	26549	8125483	7.36146	6.81211	6.65189	6.36169	6.56876	6.34853	5.72245	5.85206	6.4666	6.94182	0.372146	6.22002	0.346981	0	0.00938103	0.0847886	-0.721803	0.721803	-3.26765	-3.16448
chr22	37621292	37640305	RAC2	21613	8075910	8.15175	8.58166	8.41038	7.85191	7.84226	7.81347	7.53144	7.46323	7.46329	8.38127	0.21643	7.66093	0.193668	0	0.000297744	0.00792701	-0.720334	0.720334	-5.61448	0.419949
chr6	143072604	143266338	HIVEP2	26952	8129953	7.249	7.24399	7.39147	8.0968	8.27617	8.0835	7.84809	7.8894	7.88795	7.29482	0.0837373	8.01365	0.166947	0	3.72374e-05	0.00208587	0.718831	0.718831	7.35743	2.59118
chr10	120900279	120925204	SFXN4	7884	7936641	6.84699	6.60264	6.66724	7.59792	7.78726	7.48963	7.16991	7.31384	7.18765	6.70563	0.126618	7.42437	0.244567	0	0.000522928	0.0115448	0.718744	0.718744	5.19245	-0.169666
chr6	33269477	33281989	TAPBP	31994	8178977	8.28514	8.31819	7.83246	7.16573	7.70218	7.37992	6.93672	7.87716	7.50801	8.14527	0.271397	7.42829	0.345185	0	0.0062316	0.0634341	-0.716979	0.716979	-3.5219	-2.74578
chr14	21927179	21945124	RAB2B	12062	7977736	6.75714	6.67537	7.038	6.15423	6.49854	6.1887	5.74456	6.03901	6.01458	6.8235	0.190208	6.1066	0.247683	0	0.00082904	0.0157775	-0.7169	0.7169	-4.8605	-0.651683
chr1	47489240	47516423	CYP4X1	4508	7901272	4.67155	4.58267	4.67954	3.95209	3.76143	3.96812	4.06662	3.99034	3.82804	4.64458	0.0537696	3.92777	0.112277	0	2.53867e-06	0.000387039	-0.71681	0.71681	-10.1666	5.34736
chr5	158584417	158636561	RNF145	25562	8115562	7.76096	7.61396	7.7133	7.02678	7.09933	7.03022	6.98223	7.01742	6.72031	7.69607	0.074998	6.97938	0.132508	0	8.45653e-06	0.000845444	-0.716695	0.716695	-8.81773	4.1227
chr7	32524951	32530006	LSM5	27873	8138912	8.05145	7.91914	8.06292	8.58992	8.57203	8.64722	8.92459	8.893	8.74017	8.01117	0.0799097	8.72782	0.152274	0	2.07589e-05	0.00145076	0.716652	0.716652	7.9088	3.19729
chr1	21754795	21756030	HS6ST1	4259	7898677	6.12494	5.3739	5.87749	4.71324	5.40071	4.14169	5.43806	5.05732	5.70694	5.79211	0.38273	5.07633	0.572625	0	0.0545029	0.273507	-0.715786	0.715786	-2.2008	-4.91578
chr15	23255242	23262743	GOLGA9P	12473	7981859	2.50591	2.69497	2.66017	3.22999	3.12275	3.82328	2.96915	3.37272	3.49592	2.62035	0.10062	3.33564	0.301879	0	0.00172752	0.0258616	0.715288	0.715288	4.35378	-1.4178
chr16	56691855	56693212	MT1F	13752	7995825	7.29986	7.52103	7.48927	6.80087	6.71782	6.92057	6.69744	6.61079	6.58389	7.43672	0.119585	6.7219	0.124672	0	1.0995e-05	0.000984399	-0.714822	0.714822	-8.54392	3.85308
chr21	19161292	19191678	C21orf91	20957	8069574	7.59631	7.42589	7.6472	6.77579	6.93019	7.08375	6.6968	6.67197	6.89161	7.55647	0.11591	6.84168	0.156879	0	3.59944e-05	0.00204101	-0.714781	0.714781	-7.38865	2.62647
chr10	17184261	17243681	TRDMT1	7483	7932390	5.21872	5.23213	5.3142	5.81973	5.9163	6.20861	5.95562	6.1811	5.73573	5.25502	0.0516911	5.96951	0.190815	0	7.84269e-05	0.00337978	0.714496	0.714496	6.69613	1.81522
chr4	1283672	1333925	MAEA	23278	8093462	7.23231	7.00398	7.18561	7.89837	7.99657	7.90163	7.8637	7.71131	7.74848	7.14063	0.120628	7.85334	0.105971	0	5.3606e-06	0.000641704	0.712712	0.712712	9.31011	4.58899
chr15	31008518	31061512	OTUD7A	12557	7982294	5.5772	5.3772	5.31534	5.90895	6.11695	6.10289	6.20752	6.17564	6.30197	5.42324	0.136867	6.13565	0.132093	0	1.954e-05	0.00140345	0.712406	0.712406	7.96763	3.2599
chr16	58283863	58317740	CCDC113	13779	7996198	7.21705	6.86057	7.16659	7.9511	7.77978	7.93081	7.74189	7.64919	7.70719	7.0814	0.192907	7.79333	0.122323	0	3.65823e-05	0.00205989	0.711925	0.711925	7.37374	2.60963
chr16	50775961	50835846	CYLD	13725	7995552	7.88471	7.65114	7.74491	6.80754	7.16559	7.16559	6.95115	7.07195	7.13105	7.76025	0.117539	7.04881	0.143054	0	2.27756e-05	0.00154002	-0.71144	0.71144	-7.81929	3.10131
chr7	5013647	5037797	RNF216L	27078	8131286	5.56868	5.63318	5.9701	6.22955	6.54187	6.23691	6.61251	6.47002	6.52162	5.72399	0.215566	6.43541	0.163161	0	0.000154999	0.0051561	0.711429	0.711429	6.12842	1.10326
chr5	74073401	74162030	FAM169A	25244	8112649	5.10047	4.61666	4.56767	5.06574	5.35685	5.34534	5.50092	5.6262	5.94048	4.7616	0.294491	5.47259	0.296121	0	0.00379629	0.0449286	0.710987	0.710987	3.83632	-2.23499
chr6	45296054	45518819	RUNX2	25995	8120043	7.61027	7.63052	7.85515	8.52022	8.46623	8.60019	8.28905	8.28905	8.28905	7.69865	0.135911	8.40897	0.138105	0	2.4547e-05	0.0016093	0.710318	0.710318	7.74756	3.02371
chr18	29078172	29126857	DSG2	16100	8020779	9.76413	9.94022	9.73738	9.01964	9.21805	9.20526	9.04487	9.07913	9.05491	9.81391	0.110202	9.10365	0.085907	0	1.89472e-06	0.000322715	-0.710264	0.710264	-10.5196	5.64186
chr7	19735085	19748660	TWISTNB	27815	8138454	7.64001	7.65909	7.79495	8.31488	8.27438	8.22988	8.60323	8.46192	8.55811	7.69802	0.0844899	8.40707	0.156079	0	2.74461e-05	0.00172572	0.70905	0.70905	7.64156	2.90797
chr17	15133096	15168644	PMP22	15339	8012896	11.7542	11.876	11.7959	11.3193	11.276	11.3116	10.9316	10.7905	10.9703	11.8087	0.0618799	11.0999	0.230122	0	0.00030095	0.0079926	-0.708828	0.708828	-5.60628	0.408738
chr14	31028367	31089046	G2E3	11661	7973756	8.26767	8.24472	8.3071	7.28737	7.56843	7.67129	7.26273	7.84408	7.75379	8.27316	0.0315488	7.56461	0.242192	0	0.000395525	0.00956657	-0.708549	0.708549	-5.39934	0.122623
chr11	31453948	31531169	IMMP1L	9029	7947332	6.84227	6.83095	6.85547	7.44459	7.47588	7.83015	7.26218	7.64968	7.64503	6.8429	0.0122686	7.55125	0.198436	0	0.000100042	0.00397232	0.708356	0.708356	6.48939	1.56101
chr15	36872045	37102447	C15orf41	12584	7982535	8.96126	9.09491	9.20108	9.66458	9.70614	9.87394	9.73339	9.83267	9.95254	9.08575	0.120172	9.79388	0.110601	0	6.78961e-06	0.000748965	0.708131	0.708131	9.05214	4.34759
chr3	157261186	157319019	C3orf55	22330	8083599	4.93003	5.25215	4.74787	4.41323	4.10369	4.0771	4.40811	4.3084	4.30206	4.97669	0.255357	4.26877	0.146254	0	0.00019022	0.00595746	-0.707921	0.707921	-5.9642	0.888998
chr9	47299530	47314320	CNTNAP3	30213	8161460	3.92415	3.73011	3.52784	2.97971	2.9231	3.02144	3.11224	3.11224	2.97168	3.72737	0.198172	3.02007	0.0779332	0	1.30294e-05	0.001084	-0.707301	0.707301	-8.37048	3.67829
chr10	26986588	27035727	PDSS1	6976	7926807	8.82446	8.81759	8.88376	9.48093	9.48109	9.51686	9.56108	9.56153	9.68979	8.84193	0.0363812	9.54855	0.0779753	0	3.38368e-07	0.000113451	0.70661	0.70661	12.8231	7.34287
chr5	162930231	162946328	MAT2B	24959	8109732	7.3326	7.10008	7.33629	6.59177	6.86332	6.66623	6.25851	6.74013	6.17883	7.25632	0.135326	6.5498	0.272877	0	0.00116626	0.0200824	-0.706525	0.706525	-4.62175	-1.00818
chr12	15094949	15114603	ARHGDIB	10476	7961532	5.33051	4.77084	5.53622	4.54299	4.62402	4.54183	4.60981	4.5534	4.16554	5.21253	0.396098	4.50626	0.170596	0	0.00168098	0.0255075	-0.706261	0.706261	-4.37218	-1.38936
chr2	110744630	110752858	LOC151009	18501	8044346	7.96206	7.87313	8.02283	7.22656	7.35961	7.72717	7.21162	7.35961	6.60799	7.95267	0.0752918	7.24876	0.364941	0	0.00536085	0.0572579	-0.703913	0.703913	-3.61658	-2.59102
chr1	210406144	210419600	SERTAD4	5296	7909503	5.74552	4.96168	5.43201	5.9441	6.06234	5.985	5.9441	6.44278	6.12034	5.37974	0.394523	6.08311	0.189451	0	0.00211335	0.0298626	0.703374	0.703374	4.21894	-1.62756
chr15	42841035	42860042	HAUS2	12627	7983123	7.77523	7.61335	7.72081	8.3654	8.49809	8.47487	8.30818	8.51006	8.28061	7.70313	0.0823753	8.4062	0.100987	0	2.4465e-06	0.000381996	0.703073	0.703073	10.2107	5.38467
chr7	120628796	120937498	C7orf58	27532	8135734	5.8762	5.5579	5.80684	6.1301	6.44314	6.1545	6.55894	6.85821	6.54793	5.74698	0.167376	6.4488	0.274877	0	0.00146738	0.0233058	0.701823	0.701823	4.46424	-1.24776
chr7	29959728	30029377	SCRN1	27865	8138824	9.77388	9.88839	9.82532	10.3885	10.3663	10.3744	10.6484	10.6248	10.7814	9.82919	0.0573541	10.5306	0.177341	0	5.68887e-05	0.0027321	0.701423	0.701423	6.97573	2.15009
chr19	11959579	11980306	ZNF439	16619	8025964	6.35662	6.03695	6.27022	4.99122	5.69078	5.64083	5.62139	5.68219	5.50019	6.22126	0.165367	5.5211	0.268455	0	0.00129781	0.0214165	-0.700164	0.700164	-4.54815	-1.1197
chrX	102883632	102885881	TCEAL1	31010	8169049	7.64434	7.68147	7.77362	7.0612	7.19914	7.13064	6.72148	7.13089	6.75636	7.69981	0.0665628	6.99995	0.20714	0	0.000168509	0.00545183	-0.699857	0.699857	-6.06105	1.01582
chrX	100852489	100853049	ARMCX6	30983	8168873	9.02865	9.00824	9.20147	8.24694	8.45421	8.52273	8.39164	8.48326	8.18063	9.07945	0.10616	8.3799	0.137207	0	1.8041e-05	0.00134047	-0.699551	0.699551	-8.04575	3.34242
chr19	43670437	43690652	PSG5	17754	8037272	6.78622	6.24412	6.35344	5.91511	5.91237	5.84681	5.90909	5.47397	5.51661	6.46126	0.286682	5.76233	0.208837	0	0.00101379	0.0183258	-0.698929	0.698929	-4.71906	-0.86189
chr8	97505882	97624037	SDC2	28764	8147461	4.92423	5.12832	4.73175	4.32671	4.04525	4.08479	4.32671	4.32671	4.26651	4.9281	0.198313	4.22945	0.130082	0	5.79985e-05	0.00274864	-0.698651	0.698651	-6.95868	2.12996
chr1	186640923	186649556	PTGS2	6600	7922976	3.45297	3.82884	3.57953	4.99413	4.89894	4.90629	3.84747	3.39817	3.86583	3.62045	0.191249	4.31847	0.694646	0	0.0897794	0.366824	0.698025	0.698025	1.89479	-5.38795
chr10	112631565	112659764	PDCD4	7322	7930454	8.89449	8.85098	8.88936	8.13215	8.22363	8.38711	7.94115	8.33359	8.06751	8.87828	0.023781	8.18086	0.167556	0	3.58928e-05	0.00203883	-0.697419	0.697419	-7.39126	2.62941
chr15	35663083	35838364	ATPBD4	13015	7987369	6.78765	6.17016	6.75137	7.25279	7.53133	7.22463	7.13448	7.21124	7.24766	6.56973	0.346509	7.26702	0.136318	0	0.000659496	0.0135165	0.697294	0.697294	5.02388	-0.412443
chr11	5289575	5526834	HBE1	8896	7946061	4.77484	4.77084	4.96579	4.16411	3.95786	4.08654	4.44242	4.31772	3.87676	4.83716	0.111417	4.1409	0.213983	0	0.000270093	0.00746126	-0.696256	0.696256	-5.68946	0.521999
chr5	76114854	76131563	F2RL1	24626	8106403	7.93177	8.14382	7.99304	7.18218	7.28894	7.34862	7.42299	7.36156	7.35616	8.02287	0.109127	7.32674	0.0826407	0	1.90441e-06	0.000322715	-0.696133	0.696133	-10.5134	5.63674
chr6	27782822	27783267	HIST1H2BM	25803	8117594	7.2291	6.89724	7.46885	7.70667	7.69793	7.97501	8.10019	8.17822	7.70667	7.1984	0.287037	7.89412	0.218395	0	0.00123681	0.0208203	0.695719	0.695719	4.58123	-1.06947
chr5	180275729	180278470	ZFP62	25651	8116494	5.94081	5.56994	5.73994	5.05926	5.05171	5.1995	5.1995	4.90438	4.91452	5.75023	0.185654	5.05481	0.129776	0	4.82359e-05	0.00247073	-0.69542	0.69542	-7.12259	2.32196
chr2	120770669	120936695	EPB41L5	18558	8044882	6.48141	6.42977	6.4326	5.50854	5.77132	5.6249	5.71831	5.85939	6.03741	6.44792	0.0290327	5.75331	0.184345	0	7.20913e-05	0.00317015	-0.694614	0.694614	-6.76871	1.90313
chr6	26156559	26157343	HIST1H1E	25767	8117377	8.44389	8.30931	8.54686	9.34653	9.26612	9.18325	9.15684	8.94613	8.86778	8.43335	0.119123	9.12778	0.185207	0	0.000122154	0.0044015	0.694424	0.694424	6.32306	1.35231
chr1	89726263	89738544	GBP5	6058	7917576	6.34824	6.32677	6.10899	5.79403	6.0586	5.92244	5.23069	5.53519	4.86161	6.26133	0.13237	5.56709	0.454145	0	0.0182958	0.134606	-0.694242	0.694242	-2.85993	-3.84075
chr18	3594112	3598350	FLJ35776	16015	8019954	6.4587	6.41979	6.60343	5.95353	6.00873	5.76725	5.60589	5.79298	5.67288	6.49398	0.0967678	5.80021	0.15627	0	3.68219e-05	0.00206978	-0.693767	0.693767	-7.36774	2.60285
chr1	1321091	1334697	CCNL2	5512	7911539	6.48418	6.45603	6.46397	7.24135	7.08314	6.97968	7.34654	7.05051	7.26933	6.46806	0.0145146	7.16176	0.144055	0	1.31559e-05	0.0010875	0.693698	0.693698	8.36069	3.66833
chr4	89378268	89427314	HERC5	23569	8096361	8.21228	8.19589	7.69397	6.92033	7.19095	7.1954	7.45874	7.67767	7.60581	8.03405	0.294632	7.34148	0.28914	0	0.00403003	0.0469216	-0.692563	0.692563	-3.79799	-2.29674
chr2	46524538	46613839	EPAS1	18226	8041781	7.61965	8.02007	8.13061	8.66105	8.70199	8.79119	8.57269	8.46726	8.49958	7.92344	0.268839	8.61563	0.124633	0	0.000179824	0.00570374	0.692183	0.692183	6.00899	0.947813
chr4	15471520	15603172	CC2D2A	23340	8094190	6.29818	6.49236	6.57068	6.97289	7.21876	7.09276	7.12852	7.04687	7.41451	6.45374	0.140292	7.14572	0.155129	0	5.79583e-05	0.00274864	0.69198	0.69198	6.95929	2.13068
chr2	228735770	228789060	WDR69	18961	8048870	5.14973	4.97955	5.39109	5.80521	6.02676	5.67505	6.08538	5.94533	5.65139	5.17346	0.206794	5.86485	0.182466	0	0.000277732	0.0075816	0.691395	0.691395	5.66794	0.492798
chr15	34376218	34394131	C15orf24	13002	7987172	9.97615	9.8246	9.86252	10.6002	10.5714	10.5517	10.6422	10.5504	10.5587	9.88776	0.0788606	10.5791	0.0359862	0	1.13812e-07	5.33116e-05	0.691347	0.691347	14.5045	8.38289
chr20	62119366	62130637	EEF1A2	20749	8067652	6.09118	6.07797	6.22499	6.90695	6.82373	6.8643	6.75952	6.77328	6.80303	6.13138	0.0813359	6.8218	0.0559391	0	2.95411e-07	0.000102667	0.69042	0.69042	13.0225	7.47415
chr15	49913237	49935862	DTWD1	12674	7983638	5.01974	4.7714	5.1305	5.7668	5.9486	5.61157	5.61157	5.58206	5.46421	4.97388	0.183894	5.66414	0.169522	0	0.000154718	0.0051561	0.690255	0.690255	6.1299	1.10516
chr13	48807306	48836232	ITM2B	11148	7969003	8.62127	8.5174	8.54857	7.82583	8.01686	7.97531	7.6403	7.91308	7.86311	8.56241	0.0533021	7.87241	0.133597	0	1.00568e-05	0.000925385	-0.690001	0.690001	-8.63618	3.94478
chr18	47088427	47119278	LIPG	16138	8021169	7.60428	7.60386	7.98776	7.2573	7.16952	7.02554	7.30958	6.64769	6.85091	7.73197	0.221524	7.04343	0.255528	0	0.0015558	0.0241839	-0.688541	0.688541	-4.4245	-1.30874
chr7	105278800	105279056	ATXN7L1	28222	8142096	8.39449	8.3947	8.60547	7.78218	8.05655	7.94202	7.58852	7.71561	7.58464	8.46488	0.121749	7.77825	0.190627	0	0.000161053	0.00528569	-0.686629	0.686629	-6.09748	1.06317
chr12	56075419	56078395	METTL7B	9962	7956009	6.81729	7.07479	7.08617	6.48169	6.27598	6.1522	6.43657	6.20904	6.28135	6.99275	0.152061	6.30614	0.128436	0	2.93972e-05	0.00180637	-0.686612	0.686612	-7.5769	2.83673
chr14	36007558	36278432	RALGAPA1	12146	7978653	4.17877	3.91006	3.23726	2.88675	2.87658	3.68233	3.41935	2.57653	3.09103	3.77536	0.484992	3.08876	0.40245	0	0.0288097	0.182616	-0.6866	0.6866	-2.58586	-4.29344
chr15	50569389	50647399	GABPB1	13112	7988687	9.22041	9.30393	9.46771	10.0302	9.99337	10.054	10.0649	10.046	9.91162	9.33068	0.125804	10.0167	0.0571644	0	1.22709e-06	0.000252077	0.685991	0.685991	11.0632	6.07641
chr2	206546562	206662857	NRP2	18860	8047738	6.31957	6.4004	5.93903	5.6049	5.29861	5.3267	5.76207	5.52698	5.68645	6.21967	0.246381	5.53429	0.189059	0	0.000529365	0.0115997	-0.685382	0.685382	-5.18349	-0.182469
chr20	18488188	18542059	SEC23B	20104	8061186	8.55886	8.38824	8.34962	9.11917	9.15241	9.10583	9.03483	9.15151	9.13496	8.43224	0.111343	9.11645	0.0439271	0	4.99922e-07	0.000141737	0.684213	0.684213	12.2653	6.96299
chr9	103235395	103339918	TMEFF1	29770	8156905	8.07524	7.7429	7.78243	8.51752	8.7805	8.58449	8.40361	8.46088	8.5587	7.86686	0.181541	8.55095	0.130244	0	5.20265e-05	0.0025838	0.68409	0.68409	7.05498	2.24318
chrX	96857844	96872258	EPAG	31518	8173930	4.25465	4.97284	4.61154	4.96099	5.23157	5.27336	5.52455	5.5664	5.21872	4.61301	0.359099	5.29593	0.222809	0	0.00278797	0.0361452	0.682923	0.682923	4.03635	-1.91528
chr9	99082988	99146020	SLC35D2	30340	8162586	8.00386	8.06914	7.9944	7.14511	7.79543	7.62241	7.00961	7.38083	7.08863	8.02247	0.0406963	7.34034	0.315964	0	0.00274869	0.0358421	-0.68213	0.68213	-4.04562	-1.90056
chr5	179921417	180005353	CNOT6	25041	8110589	8.47158	8.39572	8.52282	7.88342	7.89106	7.91091	7.6114	7.78196	7.60875	8.46337	0.0639431	7.78125	0.139938	0	1.60673e-05	0.00122768	-0.682124	0.682124	-8.16022	3.46212
chr3	132276985	132378926	ACAD11	22997	8090715	7.17415	6.77202	7.04509	7.76237	7.74284	7.72629	7.56602	7.47589	7.79733	6.99709	0.205319	7.67846	0.127499	0	7.41374e-05	0.00322937	0.681367	0.681367	6.74453	1.87393
chr16	20775312	20808479	ACSM3	13571	7993756	5.25296	5.35865	5.55002	4.73631	4.81907	4.81907	4.65409	4.60987	4.59681	5.38721	0.150576	4.70587	0.100347	0	1.14739e-05	0.00100229	-0.681343	0.681343	-8.50009	3.80921
chr2	203500209	203634480	FAM117B	18847	8047565	8.39061	8.83796	8.76952	7.91959	8.1417	8.05359	7.8028	7.95243	8.03972	8.66603	0.240965	7.98497	0.118986	0	0.000112671	0.00423239	-0.681059	0.681059	-6.39003	1.43679
chr1	81967455	81968162	ARID3B	4641	7902592	6.48192	6.2797	6.72987	7.03966	7.10625	6.99507	7.27623	7.31268	7.33728	6.49716	0.225474	7.17786	0.148935	0	0.000175416	0.00561348	0.680701	0.680701	6.02884	0.973789
chr3	138213186	138313129	CEP70	23019	8090988	7.31198	7.12897	7.07607	6.28459	6.7932	6.63543	5.88917	6.73722	6.61082	7.17234	0.123793	6.49174	0.344084	0	0.00515168	0.0557627	-0.680602	0.680602	-3.64173	-2.55004
chr1	160313054	160328742	NCSTN	5041	7906576	8.07451	8.08818	8.22865	7.56809	7.57145	7.55498	7.57166	7.24267	7.1919	8.13045	0.0853184	7.45012	0.181171	0	9.73657e-05	0.00389197	-0.680323	0.680323	-6.5122	1.58935
chr15	43425722	43477342	TMEM62	12631	7983157	6.23963	5.96644	6.24077	6.69975	6.96014	6.72947	7.05858	6.80375	6.72365	6.14895	0.158056	6.82922	0.147139	0	6.42064e-05	0.00294247	0.680278	0.680278	6.86941	2.02395
chr8	133584447	133687813	LRRC6	29393	8152962	3.58209	3.87581	3.99918	4.4264	4.25264	4.61589	4.73493	4.43527	4.52952	3.81903	0.214266	4.49911	0.167501	0	0.000237765	0.006917	0.680083	0.680083	5.78844	0.655469
chrX	101137262	101187000	ZMAT1	31536	8174119	3.86652	3.98318	4.06878	4.3619	4.45516	4.50641	4.94474	4.76077	4.88661	3.97283	0.10153	4.6526	0.243583	0	0.000672508	0.0137223	0.679774	0.679774	5.00981	-0.432879
chr8	75146939	75233572	JPH1	29219	8151423	5.24039	5.13629	5.39135	6.10494	5.97576	6.07786	5.8525	5.80001	5.80001	5.25601	0.128246	5.93518	0.137258	0	3.07303e-05	0.00185507	0.67917	0.67917	7.53536	2.7907
chr2	191069360	191184559	HIBCH	19782	8057719	8.9124	8.86058	8.86089	8.19606	8.38014	8.3096	7.74288	8.38014	8.18575	8.87796	0.0298308	8.19909	0.239198	0	0.000493855	0.011077	-0.678865	0.678865	-5.23447	-0.109798
chr13	37523967	37573477	ALG5	11354	7971027	6.97232	6.39332	6.90347	7.52133	7.49318	7.28855	7.4604	7.47024	7.37643	6.75637	0.316288	7.43502	0.0867208	0	0.000261603	0.00732141	0.678651	0.678651	5.71416	0.555439
chrX	54834032	54842448	MAGED2	30849	8167815	6.0853	6.28961	6.22274	5.53836	5.45983	5.80443	5.57875	5.45877	5.28644	6.19922	0.104166	5.5211	0.171232	0	8.13585e-05	0.00346987	-0.67812	0.67812	-6.66467	1.77692
chr5	177436194	177474656	FAM153C	25021	8110417	3.92415	4.2555	2.579	2.79252	2.7286	3.64812	2.59595	2.33963	3.34902	3.58622	0.887871	2.90897	0.491572	0	0.115379	0.425508	-0.677244	0.677244	-1.73773	-5.61854
chr13	60239717	60738119	DIAPH3	11448	7971866	7.67937	7.20896	7.33636	7.90148	7.84818	8.04078	8.14175	8.33775	8.23893	7.40823	0.243298	8.08481	0.191058	0	0.000584865	0.0124857	0.67658	0.67658	5.11076	-0.286801
chr7	64451590	64453404	ERV3	27996	8139840	6.00033	5.78646	6.24284	5.28248	5.19675	5.28887	5.34379	5.45931	5.4294	6.00988	0.228339	5.33343	0.098413	0	5.94502e-05	0.002793	-0.676443	0.676443	-6.9369	2.10419
chr15	51200870	51298097	AP4E1	12680	7983679	7.86733	7.57136	7.52578	8.30214	8.50273	8.2147	8.23284	8.36508	8.36911	7.65482	0.185441	8.3311	0.105925	0	2.99549e-05	0.00181987	0.676281	0.676281	7.55928	2.81722
chr13	27640293	27746424	USP12	11318	7970696	7.67722	7.34241	7.77777	8.41988	8.54179	8.30305	8.07925	8.18803	8.12036	7.59913	0.227945	8.27539	0.180414	0	0.000394254	0.00956657	0.676262	0.676262	5.40175	0.125992
chr7	99765154	99768106	GPC2	28168	8141463	5.24011	4.71324	5.37523	4.71324	4.43972	4.72569	4.41553	4.43972	3.86818	5.10952	0.349781	4.43368	0.311004	0	0.00818043	0.0765932	-0.675843	0.675843	-3.3523	-3.02464
chr12	13349633	13369736	EMP1	9767	7954090	6.45178	6.26461	6.70454	5.71779	5.51816	5.65947	6.20752	5.90718	5.78367	6.47364	0.220779	5.79897	0.238226	0	0.00127184	0.0211784	-0.674677	0.674677	-4.56203	-1.09862
chr11	102813724	102826462	MMP13	9469	7951309	4.57269	4.79199	5.09108	4.34193	4.06984	4.20242	4.19162	4.12321	3.94132	4.81858	0.260214	4.14506	0.135546	0	0.000238041	0.00691881	-0.673529	0.673529	-5.78754	0.654253
chr8	27590833	27630170	CCDC25	29049	8149942	8.56538	8.36128	8.51776	7.7323	7.89515	7.98209	7.94297	7.76823	7.5273	8.48147	0.10678	7.808	0.168655	0	8.02569e-05	0.00344487	-0.673469	0.673469	-6.67635	1.79115
chr4	48887399	48908815	OCIAD2	23989	8100298	8.92887	8.5636	8.972	8.32207	8.25587	8.27095	8.16414	8.04175	7.83767	8.82149	0.224377	8.14874	0.181607	0	0.000403938	0.00964942	-0.672745	0.672745	-5.38359	0.10059
chr8	17086737	17104387	CNOT7	29002	8149475	9.59328	9.31802	9.46008	8.79101	8.85199	8.75444	8.68786	8.81367	8.81492	9.45712	0.137655	8.78565	0.0576353	0	2.15239e-06	0.000346106	-0.671477	0.671477	-10.3645	5.51369
chr14	61447880	61550430	SLC38A6	11777	7974816	8.5215	8.48171	8.49411	8.16457	8.23551	8.25377	7.31313	7.78092	7.22436	8.49911	0.0203609	7.82871	0.467402	0	0.022749	0.155419	-0.670399	0.670399	-2.72827	-4.05878
chr14	23340960	23347293	LRP10	11621	7973352	5.77232	5.45637	5.54898	4.91221	4.93881	4.99247	4.98523	4.7199	4.98584	5.59256	0.162422	4.92241	0.104175	0	1.91344e-05	0.00139659	-0.670147	0.670147	-7.98811	3.28159
chr6	52842750	52860176	GSTA4	26695	8127094	5.68954	5.51462	5.35586	4.75706	4.9387	4.78252	4.8615	4.94458	4.8263	5.52	0.166907	4.85178	0.0783317	0	9.61198e-06	0.000908388	-0.668227	0.668227	-8.68328	3.99125
chr6	27418527	27440879	ZNF184	26485	8124502	7.80579	7.41818	7.67884	7.01655	7.06033	7.18714	6.71127	6.9037	6.91732	7.63427	0.197614	6.96605	0.162167	0	0.000192141	0.0060002	-0.668218	0.668218	-5.95621	0.878479
chr7	134212344	134226160	AKR1B10	27592	8136336	3.70905	3.75047	4.45235	3.32404	3.38264	3.26913	3.35821	3.26032	3.22352	3.97062	0.417703	3.30297	0.0618364	0	0.00122133	0.0206294	-0.66765	0.66765	-4.58991	-1.05633
chr12	6308873	6347427	CD9	9681	7953291	8.50399	8.52964	8.33286	7.84154	7.59551	7.454	7.88722	7.9704	7.98092	8.4555	0.106982	7.78826	0.215317	0	0.000373068	0.00917442	-0.667236	0.667236	-5.44322	0.183822
chr18	29203132	29264686	B4GALT6	16309	8022747	7.06615	7.10209	7.21656	6.38295	6.64249	6.37678	6.45831	6.56539	6.34063	7.12827	0.0785496	6.46109	0.119596	0	8.83176e-06	0.000862391	-0.667177	0.667177	-8.77196	4.07816
chr17	48172696	48188423	PDK2	14950	8008263	5.95285	5.90884	6.58621	5.3982	5.70942	5.6676	5.30719	5.45873	5.3577	6.1493	0.379013	5.48314	0.167171	0	0.00195985	0.0284337	-0.666157	0.666157	-4.26918	-1.54913
chr20	30780307	30795544	PLAGL2	20552	8065607	7.48973	7.36826	7.68972	8.12177	8.03163	8.16822	8.27075	8.21469	8.28221	7.5159	0.162318	8.18155	0.0953028	0	1.51142e-05	0.00118011	0.665644	0.665644	8.22113	3.52524
chrX	154006959	154033783	MPP1	31782	8176174	8.96068	9.09233	9.11005	8.547	8.62453	8.62453	8.06914	8.17538	8.295	9.05436	0.0816061	8.38926	0.24195	0	0.000696374	0.0140633	-0.665092	0.665092	-4.98477	-0.469354
chr10	18948313	18970568	ARL5B	6949	7926531	8.10149	7.86741	7.95096	8.59018	8.56373	8.72175	8.53402	8.75802	8.66084	7.97329	0.118625	8.63809	0.0900615	0	4.79081e-06	0.00058876	0.664805	0.664805	9.43489	4.70352
chr10	134351308	134596984	INPP5A	7409	7931479	6.00394	6.02936	6.07688	6.74914	6.91586	6.72294	6.55097	6.56558	6.70198	6.03673	0.037023	6.70108	0.134024	0	1.26577e-05	0.00106817	0.664349	0.664349	8.39985	3.70811
chr5	87491023	87564665	TMEM161B	25295	8113023	7.96582	7.85862	7.94241	8.37397	8.34668	8.37343	8.81718	8.71437	8.89294	7.92229	0.0563632	8.58643	0.249622	0	0.000795158	0.0153343	0.66414	0.66414	4.89009	-0.608063
chr15	44829266	44855001	EIF3J	12647	7983350	8.96013	8.75009	8.9335	9.50414	9.56113	9.59173	9.51698	9.63549	9.4602	8.88124	0.114353	9.54495	0.0636834	0	1.48295e-06	0.000278665	0.663707	0.663707	10.8233	5.88739
chr16	21170000	21191930	TMEM159	13576	7993807	5.91731	5.93345	5.77759	5.66629	5.31284	5.46771	4.985	5.17184	4.67175	5.87612	0.085709	5.21257	0.354105	0	0.0064606	0.0650711	-0.663546	0.663546	-3.49929	-2.78283
chr10	28966271	28972120	BAMBI	6984	7926875	8.145	7.97028	8.17498	7.7713	7.75258	7.7713	7.08799	7.09446	7.12417	8.09676	0.110554	7.43363	0.363328	0	0.0077037	0.0732975	-0.663125	0.663125	-3.38956	-2.96322
chr2	190611386	190627924	OSGEPL1	19778	8057689	7.01781	6.83932	7.4035	6.47757	6.65042	6.65042	6.23585	6.52106	6.00838	7.08688	0.288361	6.42395	0.254151	0	0.0030298	0.0384628	-0.662928	0.662928	-3.9821	-2.00153
chr19	58452201	58459077	ZNF256	18023	8039706	7.18455	6.91995	7.31468	7.94587	7.84804	7.74101	7.83991	7.65801	7.77791	7.13973	0.201146	7.80179	0.0992863	0	4.09515e-05	0.00221708	0.662061	0.662061	7.27051	2.49233
chr17	7588578	7589689	WRAP53	15289	8012270	5.65048	5.08925	5.40612	4.6653	4.86465	4.86465	4.626	4.68541	4.61582	5.38195	0.281393	4.7203	0.11465	0	0.000258943	0.00727766	-0.661642	0.661642	-5.72208	0.566136
chr3	122246771	122283424	PARP9	22932	8090018	6.23941	6.04013	5.95325	5.21056	5.56734	5.47647	5.37018	5.56734	5.30466	6.0776	0.146711	5.41609	0.145717	0	6.54982e-05	0.00296494	-0.661505	0.661505	-6.85202	2.00317
chr5	21491390	21497231	GUSBP1	24469	8104621	6.3225	5.51298	6.091	4.90102	5.99598	5.55284	5.09277	5.54933	4.7924	5.97549	0.416941	5.31406	0.462402	0	0.0412074	0.230238	-0.661436	0.661436	-2.37007	-4.64504
chr17	54911468	54940923	DGKE	14977	8008629	6.6481	6.53121	6.54991	7.0863	7.0863	7.34206	7.1541	7.28286	7.47451	6.57641	0.0627866	7.23769	0.156104	0	4.08253e-05	0.00221708	0.661277	0.661277	7.27332	2.49554
chr2	42669157	42721237	KCNG3	19215	8051785	6.60411	6.54774	6.33567	7.01586	7.07113	7.09337	7.21793	7.14211	7.39984	6.49584	0.141546	7.15671	0.137296	0	4.6168e-05	0.00240344	0.660868	0.660868	7.16197	2.36757
chr8	28625178	28747479	INTS9	29056	8150014	6.59045	6.45961	6.77921	5.86705	6.15085	6.15085	6.12193	5.76081	5.64997	6.60975	0.160671	5.95024	0.220425	0	0.000652759	0.013421	-0.659512	0.659512	-5.03127	-0.401702
chr20	19997937	20014568	NAA20	20110	8061262	8.63399	8.23036	8.58811	9.26705	9.20452	9.00357	9.23856	9.14349	9.00305	8.48415	0.220984	9.14337	0.116046	0	9.47056e-05	0.00384545	0.659222	0.659222	6.53556	1.61829
chr11	111955524	111957499	TIMM8B	9518	7951679	9.87189	9.68262	9.37954	8.96405	9.16972	9.02255	8.83156	8.79698	9.13076	9.64469	0.24836	8.98593	0.152384	0	0.000333645	0.0085963	-0.658749	0.658749	-5.52764	0.300753
chr14	23564714	23569665	ACIN1	11624	7973371	9.37286	9.28054	9.37863	8.8304	8.84915	8.76923	8.69235	8.55948	8.41267	9.34401	0.0550427	8.68554	0.170383	0	7.10422e-05	0.00314973	-0.658467	0.658467	-6.78139	1.91842
chr3	15643246	15687325	BTD	21810	8078147	7.24144	7.05645	7.38029	6.45677	6.76637	6.72326	6.4486	6.37942	6.63519	7.22606	0.162466	6.56827	0.161346	0	0.000136664	0.00474175	-0.657795	0.657795	-6.23083	1.23494
chr5	115779251	115910630	SEMA6A	25371	8113666	5.37311	5.2283	5.70884	5.91656	6.00748	5.92279	6.60536	6.08405	6.02958	5.43675	0.246513	6.0943	0.258465	0	0.00258235	0.0343191	0.657553	0.657553	4.08654	-1.83578
chr14	55614848	55658396	DLGAP5	12206	7979307	10.0113	10.0253	9.84617	9.14819	9.21028	9.3059	9.23365	9.48821	9.43495	9.9609	0.0996088	9.30353	0.133485	0	2.37554e-05	0.00158608	-0.657369	0.657369	-7.77889	3.05768
chr1	235824341	236046940	LYST	6818	7925257	7.88966	7.88623	7.76577	7.05561	7.21725	7.09641	7.16369	7.2797	7.32657	7.84722	0.070555	7.18987	0.104832	0	4.40875e-06	0.000550175	-0.657349	0.657349	-9.52807	4.78811
chr1	185126212	185260897	C1orf26	5189	7908178	4.54082	4.33856	4.59287	3.76027	4.083	4.07955	3.58954	3.70847	3.77968	4.49075	0.134347	3.83342	0.203076	0	0.000352377	0.00885367	-0.657329	0.657329	-5.48626	0.243563
chr7	55980329	56008433	ZNF713	27250	8132917	5.88408	5.88408	6.19354	5.26428	5.43436	5.43436	5.36304	5.10016	5.38881	5.98723	0.178667	5.33084	0.12921	0	6.66514e-05	0.002992	-0.656396	0.656396	-6.8368	1.98497
chr14	55595872	55612191	LGALS3	11744	7974461	6.64201	6.78937	6.79668	6.18453	6.05314	6.19106	6.4191	5.83983	5.83221	6.74269	0.087264	6.08665	0.227063	0	0.00052919	0.0115997	-0.656044	0.656044	-5.18373	-0.182123
chr10	15253314	15413097	FAM171A1	7475	7932243	6.65714	6.56159	6.73356	7.3185	7.41704	7.36862	7.16179	7.30341	7.2699	6.65076	0.0861623	7.30654	0.0877645	0	2.47299e-06	0.000382044	0.655783	0.655783	10.1978	5.3738
chr7	143306629	143306775	FAM115A	28371	8143597	9.88179	10.1224	10.0551	9.17956	9.46565	9.44581	9.28697	9.53465	9.27256	10.0198	0.124155	9.3642	0.137449	0	3.88854e-05	0.00215577	-0.655584	0.655584	-7.31775	2.54616
chr14	103243813	103372628	TRAF3	11990	7977018	7.32043	6.79681	6.96667	7.81363	7.90464	7.90158	7.54354	7.43477	7.50235	7.02797	0.267134	7.68342	0.213386	0	0.00140725	0.0226852	0.655451	0.655451	4.49275	-1.20414
chr13	114747194	114898095	RASA3	11566	7972946	5.52983	5.56321	5.82362	5.19209	5.04893	5.19209	4.64799	4.98758	4.83218	5.63888	0.160853	4.98348	0.212973	0	0.000568723	0.0122056	-0.655407	0.655407	-5.13112	-0.257516
chr2	74753775	74756974	AUP1	19358	8053214	7.81033	7.79421	8.14207	8.72386	8.49196	8.53333	8.72133	8.44275	8.51077	7.91554	0.196349	8.57067	0.121412	0	7.32622e-05	0.00320453	0.655128	0.655128	6.75478	1.88632
chr3	122044011	122061207	CSTA	22183	8082058	4.72471	4.01857	4.6404	3.56491	3.70732	3.86606	3.84562	3.91754	3.93518	4.46123	0.38566	3.80611	0.142945	0	0.00178339	0.0265138	-0.65512	0.65512	-4.33237	-1.45094
chr15	48623621	48635570	DUT	12669	7983594	7.89364	7.3155	7.56722	8.31893	8.13506	8.24085	8.29253	8.42136	8.0739	7.59212	0.289872	8.2471	0.126632	0	0.000391715	0.00952479	0.654984	0.654984	5.40659	0.132758
chr2	12857015	12882860	TRIB2	18098	8040365	4.8884	5.08244	5.28858	4.59978	4.47052	4.55108	4.30557	4.05608	4.60662	5.08647	0.200118	4.43161	0.215224	0	0.000822297	0.0156892	-0.654864	0.654864	-4.86628	-0.643146
chr19	21541735	21562111	ZNF738	16761	8027297	7.64559	7.17619	7.35025	7.94555	7.98152	8.12923	8.0543	8.20664	7.95269	7.39068	0.237293	8.04499	0.105594	0	0.000107442	0.00411998	0.654313	0.654313	6.42962	1.48645
chr1	149813505	149814478	HIST2H2AA3	6272	7919619	7.51929	7.5534	7.54367	8.44013	8.14311	8.08011	8.65199	7.86291	7.98009	7.53879	0.0175696	8.19305	0.297075	0	0.00243392	0.0328189	0.654268	0.654268	4.12547	-1.77432
chr8	97657499	98155729	PGCP	28765	8147469	5.09171	5.48527	5.23833	4.78431	4.49273	4.68036	4.70026	4.38691	4.66147	5.27177	0.198904	4.61767	0.147849	0	0.000157563	0.00520182	-0.654096	0.654096	-6.11516	1.0861
chr7	105283285	105283568	ATXN7L1	28224	8142100	8.18913	8.01067	8.19857	7.52179	7.86613	7.65786	7.01736	7.60832	7.20345	8.13279	0.105861	7.47915	0.312875	0	0.00376012	0.0445944	-0.653637	0.653637	-3.84247	-2.22509
chr20	33890369	33999945	UQCC	20578	8065889	6.53254	6.22875	6.69771	7.19753	7.27081	7.23508	7.20703	6.97213	6.95699	6.48633	0.237869	7.13993	0.138291	0	0.000223747	0.00667751	0.653594	0.653594	5.83599	0.719079
chr3	130745727	131069303	NEK11	22237	8082643	4.98362	4.95697	4.59343	5.79866	5.92422	5.26603	5.37008	5.35646	5.27174	4.84467	0.217993	5.49786	0.287564	0	0.00370491	0.0441218	0.653194	0.653194	3.85198	-2.20979
chr7	30174552	30202381	C7orf41	27159	8132055	6.40414	6.39581	6.40611	6.75227	6.93528	7.12192	7.12397	7.14817	7.24729	6.40202	0.00547219	7.05482	0.179369	0	9.38608e-05	0.0038304	0.652799	0.652799	6.54313	1.62764
chr1	31342313	31381608	SDC3	5754	7914282	6.48455	6.47588	6.52398	5.80195	5.68999	5.86055	6.03545	5.88942	5.77595	6.4948	0.0256334	5.84222	0.11755	0	6.05374e-06	0.000701301	-0.652584	0.652584	-9.17662	4.46486
chr19	44150248	44174699	PLAUR	17766	8037374	7.70909	7.60683	7.74713	8.52772	8.3449	8.32239	8.51959	8.14783	8.17681	7.68768	0.0725584	8.33987	0.162101	0	6.17618e-05	0.00286399	0.65219	0.65219	6.90339	2.06442
chr16	50059144	50070999	TMEM188	13717	7995448	6.32418	6.02592	6.10172	5.46225	5.92213	5.45841	5.68979	4.99964	5.46084	6.15061	0.155024	5.49885	0.306353	0	0.0039427	0.0460875	-0.65176	0.65176	-3.81203	-2.2741
chr8	17013538	17080241	ZDHHC2	28499	8144758	9.01978	9.12432	9.04608	8.29126	8.3561	8.50859	8.43385	8.50172	8.38117	9.06339	0.0543766	8.41211	0.0854499	0	1.35099e-06	0.000260332	-0.651278	0.651278	-10.9407	5.98049
chr7	48128241	48148330	UPP1	27226	8132725	7.23393	7.13354	7.19429	6.73768	6.66516	6.59796	6.7404	6.27519	6.20381	7.18725	0.0505606	6.5367	0.23721	0	0.000656152	0.0134733	-0.650555	0.650555	-5.02754	-0.407125
chr8	81880045	82024303	PAG1	29235	8151512	5.72314	5.76107	5.61302	4.80756	5.20496	5.25605	4.96156	5.06823	4.99434	5.69908	0.0769018	5.04878	0.165221	0	7.33687e-05	0.00320453	-0.650295	0.650295	-6.75353	1.8848
chr6	44187323	44201881	SLC29A1	25990	8119974	8.13302	7.96422	8.29536	8.78216	8.72975	8.70358	8.97597	8.6701	8.82311	8.13086	0.165578	8.78078	0.110188	0	3.17378e-05	0.00189611	0.649915	0.649915	7.50526	2.7572
chr4	103552643	103682151	MANBA	24174	8102006	7.215	6.98405	7.21204	6.66811	6.71131	6.70175	6.22607	6.35475	6.27354	7.13703	0.132498	6.48925	0.228186	0	0.000746697	0.0146457	-0.647778	0.647778	-4.93485	-0.542319
chr5	93979044	93989091	ANKRD32	25310	8113124	6.97363	6.32593	6.5287	7.06036	7.1417	7.11894	7.44553	7.56229	7.21423	6.60942	0.331311	7.25717	0.200796	0	0.00224538	0.0311331	0.647754	0.647754	4.17873	-1.69056
chr10	35297479	35379570	CUL2	7553	7933047	9.15121	8.98008	9.22881	9.8032	9.76469	9.81444	9.71506	9.74503	9.76362	9.12004	0.12726	9.76767	0.0367584	0	1.13594e-06	0.000243145	0.647636	0.647636	11.1622	6.15326
chr17	27050700	27050772	SNORD4B	14718	8005957	7.12252	6.80094	7.76894	8.02611	8.09051	7.94063	8.0786	7.35107	7.77904	7.2308	0.493002	7.87766	0.282386	0	0.0165989	0.125937	0.646857	0.646857	2.91891	-3.7429
chr16	68298423	68335722	SLC7A6	13829	7996772	7.82632	7.53557	7.77215	8.33096	8.2136	8.2136	8.56193	8.3064	8.52229	7.71135	0.154615	8.35813	0.150779	0	0.000102011	0.00401358	0.646782	0.646782	6.47303	1.54065
chr3	120113126	120169863	FSTL1	22917	8089835	8.79921	8.67411	8.43021	7.50035	7.51	7.45524	8.49113	8.60787	8.36242	8.63451	0.187656	7.98783	0.552756	0	0.0560566	0.278097	-0.646675	0.646675	-2.18372	-4.94277
chr20	51588946	52107609	TSHZ2	20318	8063437	4.80433	5.1217	5.11331	4.50174	4.29649	4.25446	4.56523	4.21596	4.36503	5.01311	0.18086	4.36648	0.139928	0	0.000106174	0.00410454	-0.646628	0.646628	-6.43954	1.49886
chr1	95582894	95663163	TMEM56	4699	7903162	7.07706	6.82372	6.92766	5.55273	5.93677	6.02396	6.76964	6.77952	6.71683	6.94281	0.127351	6.29657	0.527394	0	0.0454785	0.244659	-0.646237	0.646237	-2.31048	-4.74096
chr8	27667137	27695516	PBK	29051	8149955	9.95377	9.8459	9.89382	9.17484	9.22018	9.31058	9.1893	9.35229	9.2695	9.89783	0.0540467	9.25278	0.0702696	0	6.15222e-07	0.000164336	-0.645053	0.645053	-11.9776	6.75959
chr15	32933911	32989298	SCG5	12568	7982366	4.84724	4.55252	4.86477	5.86057	5.33152	5.38852	5.71153	5.18441	4.91527	4.75484	0.175437	5.39864	0.345088	0	0.00812374	0.0762169	0.643793	0.643793	3.35661	-3.01753
chr19	43757434	43773680	PSG9	17756	8037290	7.02578	6.60646	6.48155	6.14211	6.23199	6.29173	5.67552	6.08352	5.94121	6.7046	0.285079	6.06101	0.224724	0	0.00223916	0.031061	-0.643586	0.643586	-4.18057	-1.68768
chr4	185676749	185747215	ACSL1	24396	8103951	7.10365	6.90231	6.83167	7.62377	7.60374	7.5799	7.56536	7.53061	7.63289	6.94588	0.141127	7.58938	0.0384777	0	2.03328e-06	0.000335295	0.643501	0.643501	10.4335	5.57095
chr11	120196005	120201347	TMEM136	8723	7944554	6.66752	6.08419	6.43506	5.74044	5.69724	5.60186	5.84486	5.69117	5.94149	6.39559	0.29366	5.75285	0.121572	0	0.000437642	0.010213	-0.642747	0.642747	-5.32384	0.0166915
chrX	106183969	106229430	MORC4	31569	8174322	6.78891	6.5681	6.66987	7.2484	7.38303	7.30325	7.29023	7.34023	7.33793	6.67563	0.110521	7.31718	0.0467979	0	9.40472e-07	0.000217121	0.641551	0.641551	11.4079	6.34078
chr17	7833663	7835266	TRAPPC1	15293	8012304	9.84184	9.89822	10.2131	9.47285	9.40747	9.4372	9.24717	9.24517	9.2483	9.98437	0.200042	9.34303	0.107342	0	6.35692e-05	0.00292527	-0.641344	0.641344	-6.87813	2.03435
chr16	12756919	12897728	CPPED1	14099	7999553	8.04324	8.03608	8.03175	7.37865	7.40179	7.5289	7.42934	7.30572	7.33304	8.03702	0.00580432	7.39624	0.079024	0	6.93226e-07	0.000177823	-0.640784	0.640784	-11.8149	6.64217
chr1	150965682	150980841	FAM63A	6299	7919872	5.01309	4.94858	5.26506	4.51682	4.47858	4.56079	4.29668	4.25182	4.50641	5.07558	0.16724	4.43518	0.128221	0	6.50959e-05	0.00295801	-0.640395	0.640395	-6.85739	2.0096
chr11	5509937	5510893	OR52D1	8031	7938008	4.66457	5.15429	4.97335	4.14595	4.25039	4.26166	4.4779	4.21267	4.39727	4.93074	0.247623	4.29097	0.123217	0	0.000221766	0.00664908	-0.639763	0.639763	-5.84297	0.728389
chr1	161952982	161993644	OLFML2B	6486	7921882	5.01154	5.39957	5.37185	4.75437	4.75437	4.49428	4.59434	4.64177	4.49116	5.26099	0.216469	4.62171	0.11801	0	0.000116004	0.00427085	-0.639276	0.639276	-6.36581	1.40631
chr6	29523389	29527702	UBD	26510	8124650	2.78323	2.52897	2.78323	3.71653	3.86053	3.71653	3.12549	2.66427	2.94141	2.69848	0.146792	3.33746	0.493146	0	0.0375381	0.217471	0.638986	0.638986	2.42635	-4.55393
chr15	40091233	40213093	GPR176	13022	7987439	6.39018	5.91326	6.29122	6.88865	6.73361	6.71756	7.16444	6.73006	6.78757	6.19822	0.251698	6.83698	0.172466	0	0.000656853	0.0134733	0.638761	0.638761	5.02677	-0.408241
chr5	140593509	140598551	PCDHB13	24862	8108737	6.07904	5.60858	6.23244	5.34536	5.91658	5.62046	4.9169	5.12669	5.08204	5.97335	0.325077	5.33467	0.374706	0	0.0189791	0.137752	-0.638683	0.638683	-2.83774	-3.87755
chr7	73097898	73112542	WBSCR22	27330	8133345	9.08227	8.87642	8.85201	9.8482	9.73062	9.38483	9.66767	9.41551	9.4065	8.9369	0.126483	9.57555	0.198712	0	0.000362656	0.00902341	0.638654	0.638654	5.46455	0.213457
chr17	48067369	48072588	DLX3	15714	8016609	5.56047	5.64855	5.80206	4.9225	4.90756	4.937	5.15078	5.17946	5.09343	5.67036	0.122263	5.03179	0.123393	0	2.74593e-05	0.00172572	-0.63857	0.63857	-7.64111	2.90748
chr8	67976603	68108498	CSPP1	28695	8146756	8.76291	8.53601	8.49841	9.22325	9.29824	9.17966	9.09138	9.4161	9.21463	8.59911	0.143093	9.23721	0.110462	0	2.42645e-05	0.00159725	0.638103	0.638103	7.75861	3.03571
chr3	100211463	100296285	TMEM45A	22105	8081288	5.40804	5.01389	5.39716	4.54663	4.91541	4.93218	4.83564	4.24571	4.3343	5.27303	0.224485	4.63498	0.302316	0	0.00550702	0.0582245	-0.63805	0.63805	-3.59961	-2.6187
chr14	77893018	77923944	VIPAR	12328	7980403	8.01732	8.15875	7.97362	7.64234	7.82285	7.90858	7.13871	7.04595	6.91279	8.0499	0.0967676	7.41187	0.430425	0	0.0206041	0.14553	-0.63803	0.63803	-2.78807	-3.95985
chr20	44034671	44039250	DBNDD2	20272	8062971	6.25913	6.38932	6.36513	6.84917	6.99685	6.76809	7.11308	7.08535	7.03927	6.33786	0.0692442	6.9753	0.137476	0	2.62011e-05	0.00168295	0.637444	0.637444	7.68551	2.95612
chr8	95261481	95274557	GEM	29276	8151816	6.98988	7.07099	7.13927	6.60258	6.69979	6.76009	6.42751	6.10454	5.98269	7.06672	0.0747858	6.42953	0.321729	0	0.00478854	0.0529672	-0.637183	0.637183	-3.68805	-2.47472
chr11	61583749	61634825	FADS2	8341	7940565	5.2866	5.66138	5.70029	4.7328	4.94517	4.78233	5.07209	5.07209	4.87061	5.54942	0.228442	4.91251	0.143524	0	0.000264896	0.00736809	-0.636909	0.636909	-5.70448	0.54234
chr18	44526778	44627663	KATNAL2	16133	8021131	5.09399	4.87904	5.18163	5.43832	5.63234	5.544	5.9924	5.84351	5.67907	5.05155	0.155697	5.68827	0.201542	0	0.000501139	0.0112015	0.63672	0.63672	5.22369	-0.125123
chr5	140474219	140476964	PCDHB2	24849	8108683	5.70138	5.64449	5.70312	5.0508	5.06538	5.21532	4.99082	5.00918	4.94659	5.683	0.0333583	5.04635	0.0931128	0	2.01173e-06	0.000333442	-0.636646	0.636646	-10.4465	5.58166
chr8	25042287	25273232	DOCK5	28547	8145365	8.17989	8.20484	8.06884	7.57884	7.53962	7.49176	7.59173	7.40902	7.47749	8.15119	0.0724006	7.51474	0.0689173	0	9.24865e-07	0.000216693	-0.636446	0.636446	-11.4299	6.35736
chr6	2832566	2842240	SERPINB1	26367	8123598	8.45309	8.27997	8.49219	7.77487	7.97024	7.90531	7.6237	7.70023	7.6584	8.40842	0.11294	7.77213	0.139377	0	4.59281e-05	0.00240344	-0.636292	0.636292	-7.16666	2.37299
chrX	71353490	71361212	NHSL2	30910	8168359	5.29774	5.57151	5.55843	4.93145	4.61773	4.65436	5.0425	4.81419	4.97956	5.47589	0.154426	4.83997	0.175146	0	0.000241885	0.00699281	-0.635925	0.635925	-5.77505	0.637483
chr2	68694742	68807294	APLF	18292	8042402	3.74544	3.74009	4.09699	4.50204	4.32876	4.47767	4.32876	4.83186	4.51147	3.86084	0.204532	4.49676	0.184037	0	0.000515055	0.0114021	0.635923	0.635923	5.20357	-0.153789
chr17	29644675	29648717	EVI2A	15467	8014066	8.21174	7.45635	7.53478	8.41412	8.6639	8.59444	8.18977	8.30453	8.05386	7.73429	0.415337	8.3701	0.234697	0	0.00748021	0.0720619	0.635811	0.635811	3.40786	-2.93308
chr17	33762115	33775772	SLFN13	15489	8014248	7.55968	7.4076	7.31972	7.80499	7.79279	8.03471	8.11292	8.31309	8.33018	7.429	0.121405	8.06478	0.235281	0	0.000951665	0.0174965	0.635778	0.635778	4.7633	-0.795837
chr19	58920063	58956870	ZNF584	17245	8031939	6.48589	6.49652	6.77065	7.25572	7.12701	7.07546	7.44281	7.04507	7.37071	6.58435	0.161425	7.21946	0.163569	0	0.000187992	0.00590362	0.635114	0.635114	5.97357	0.901328
chr17	43625089	43627701	LRRC37A2	15664	8016259	4.07978	4.43972	3.05044	4.37839	5.54824	4.26217	3.22936	4.2008	5.33089	3.85665	0.721016	4.49164	0.844293	0	0.235372	0.605352	0.634994	0.634994	1.26927	-6.2378
chr12	100967489	101019098	GAS2L3	10136	7957850	9.55814	9.43316	9.25022	8.47907	8.85622	8.7787	8.44883	9.11841	8.99294	9.41384	0.15487	8.77903	0.270518	0	0.00242045	0.0327465	-0.634813	0.634813	-4.12913	-1.76856
chr7	129470577	129592789	UBE2H	28300	8142886	8.48626	8.37008	8.46398	7.93098	7.94934	7.91099	7.593	7.81478	7.64045	8.44011	0.0616609	7.80659	0.154944	0	5.43556e-05	0.00266995	-0.63352	0.63352	-7.01606	2.19755
chr8	30890778	31031277	WRN	28574	8145702	8.6096	8.53542	8.46725	7.83015	8.02614	7.94277	7.80634	7.92062	7.89754	8.53742	0.0711981	7.90393	0.0796616	0	1.65367e-06	0.000295779	-0.633496	0.633496	-10.6873	5.77834
chr1	1321875	1333746	CCNL2	18047	8039909	6.37338	6.40429	6.30536	7.12526	6.86863	6.90463	7.21497	6.76473	7.08858	6.36101	0.0506117	6.99447	0.173939	0	0.000107534	0.00411998	0.633458	0.633458	6.42891	1.48556
chr17	6658794	6678966	XAF1	14539	8004184	6.44681	6.89049	6.65027	7.12221	7.20629	7.28543	7.15442	7.43748	7.56526	6.66252	0.222094	7.29518	0.173737	0	0.000510966	0.0113427	0.632658	0.632658	5.20942	-0.145448
---	0	0	HLA-A	32004	8179041	9.27933	9.32239	9.63543	8.89836	8.72233	8.5978	9.08489	8.83606	8.53951	9.41238	0.194363	8.77983	0.202222	0	0.0007413	0.0145739	-0.632556	0.632556	-4.94003	-0.534733
chr15	40697686	40711063	IVD	12599	7982723	5.83323	6.0057	5.95002	6.61223	6.71803	6.53768	6.71106	6.35412	6.43553	5.92965	0.0880225	6.56144	0.147572	0	5.09384e-05	0.0025504	0.631793	0.631793	7.07383	2.26519
chr4	110609785	110624629	CASP6	24198	8102311	6.63016	6.48229	6.37555	5.79953	6.02016	6.02191	5.62088	6.02685	5.69918	6.496	0.127856	5.86475	0.182357	0	0.00024667	0.00704294	-0.631251	0.631251	-5.75979	0.616975
chr9	35681989	35691017	TPM2	30162	8161044	7.69061	7.94856	7.82803	7.43689	7.43323	7.38413	6.79755	7.20295	6.89554	7.8224	0.129063	7.19172	0.282375	0	0.00285971	0.0368242	-0.630684	0.630684	-4.01975	-1.94163
chr15	45694579	45713617	SPATA5L1	12658	7983469	6.8851	7.01815	7.06154	7.58839	7.77249	7.54361	7.68913	7.63239	7.48717	6.98826	0.0919343	7.61886	0.102622	0	7.76823e-06	0.000799609	0.630602	0.630602	8.90778	4.20974
chr11	1753640	1771821	LOC402778	8835	7945663	6.01626	5.53439	5.57485	4.88164	5.38897	5.28476	5.42112	4.79917	4.69719	5.7085	0.267292	5.07881	0.322025	0	0.00930756	0.0842896	-0.62969	0.62969	-3.27249	-3.15647
chr18	33877680	34360018	FHOD3	16119	8020973	7.40643	7.297	7.36398	8.16853	7.99992	8.0249	8.0609	7.82738	7.83128	7.3558	0.0551698	7.98548	0.133962	0	2.20249e-05	0.00151461	0.629682	0.629682	7.85156	3.13602
chr7	2394474	2420380	EIF3B	27066	8131111	9.10681	8.90137	9.16925	9.65702	9.62484	9.56565	9.83313	9.70763	9.74429	9.05914	0.14016	9.68876	0.094371	0	1.4258e-05	0.00113786	0.629617	0.629617	8.27956	3.5854
chr12	66218238	66360071	HMGA2	10036	7956867	6.80085	6.56158	6.73135	7.17646	7.17646	7.28492	7.81081	7.33588	7.17646	6.69792	0.123087	7.32683	0.246539	0	0.00134471	0.0219729	0.62891	0.62891	4.52382	-1.15673
chrX	102507923	102510131	TCEAL8	31549	8174228	7.41885	7.46873	7.2693	6.74444	6.94067	6.94067	6.51666	6.85044	6.54793	7.38563	0.103781	6.7568	0.18859	0	0.000255513	0.00721063	-0.628826	0.628826	-5.73242	0.580098
chr17	33455772	33469322	NLE1	15485	8014214	5.85935	5.71245	6.13918	6.45036	6.69201	6.61163	6.64521	6.43656	6.35907	5.90366	0.216788	6.53247	0.134491	0	0.000197335	0.00610926	0.628813	0.628813	5.93504	0.850564
chr14	50585028	50698027	SOS2	12181	7978932	8.04108	7.97382	7.96704	7.21998	7.52022	7.45574	7.0864	7.48066	7.43011	7.99398	0.0409327	7.36552	0.172389	0	0.00010375	0.00405955	-0.628461	0.628461	-6.45886	1.52299
chr10	21068902	21463116	NEBL	7492	7932453	4.90735	4.95403	4.88313	4.19591	4.22515	4.34466	4.18808	4.41298	4.35162	4.91484	0.0360396	4.2864	0.0951585	0	2.58883e-06	0.000391599	-0.628436	0.628436	-10.1434	5.32762
chr19	43428284	43441326	PSG7	17751	8037251	7.77047	7.20296	7.04954	6.84205	6.75926	6.818	6.80752	6.51577	6.53416	7.34099	0.379769	6.7128	0.148077	0	0.00230311	0.0316905	-0.628192	0.628192	-4.16194	-1.71694
chr8	32623643	32625384	MST131	28576	8145766	7.92376	7.84582	7.70932	7.43935	7.38873	7.35324	7.09265	6.75501	7.16097	7.8263	0.108543	7.19833	0.255904	0	0.00157879	0.0244622	-0.627973	0.627973	-4.41456	-1.32403
chr17	8262810	8263223	LOC100128288	15305	8012464	5.3217	5.51577	5.14967	4.59516	4.67353	4.85924	4.30767	4.88453	4.88764	5.32905	0.18316	4.7013	0.228132	0	0.00127617	0.0212105	-0.627753	0.627753	-4.55969	-1.10216
chr13	76194570	76445062	LMO7	11197	7969438	4.58108	4.70464	4.73312	3.91038	4.01431	3.64812	4.02938	4.41901	4.25326	4.67295	0.0808205	4.04574	0.268354	0	0.00191619	0.0279861	-0.627206	0.627206	-4.28423	-1.52569
chr8	82644686	82671750	CHMP4C	28732	8147057	7.38841	7.39899	7.68201	6.68662	6.60798	6.76228	7.17126	6.90835	7.04028	7.4898	0.16654	6.86279	0.216702	0	0.000882975	0.0166137	-0.627006	0.627006	-4.81596	-0.717558
chr20	9076932	9461889	PLCB4	20071	8060897	5.79033	5.13132	5.3232	4.60981	4.45651	4.56185	5.17034	4.96873	4.96056	5.41495	0.338952	4.78797	0.283339	0	0.00844187	0.0783151	-0.626986	0.626986	-3.33281	-3.0568
chr1	44440602	44443972	ATP6V0B	4473	7900922	6.43056	6.42771	6.77064	7.4712	7.31347	7.1731	7.07827	6.98816	6.99531	6.54297	0.197172	7.16992	0.191475	0	0.000629959	0.0130849	0.626949	0.626949	5.05693	-0.364509
chr15	72947038	72959738	GOLGA6B	12777	7984662	2.25969	4.0213	2.69862	3.2131	5.61168	3.0198	3.77994	3.12937	2.96343	2.9932	0.917007	3.61955	1.01882	0	0.33116	0.698977	0.626353	0.626353	1.02562	-6.5064
chr7	23286316	23314729	GPNMB	27133	8131844	8.35912	7.56744	7.71178	7.85381	7.12491	7.49838	7.84269	6.63402	6.56611	7.87944	0.421631	7.25332	0.572761	0	0.0897964	0.366824	-0.626123	0.626123	-1.89467	-5.38813
chr4	39500375	39529218	UGDH	23950	8099897	10.3165	10.2445	10.1685	9.71126	9.75735	9.65284	9.55462	9.6631	9.36458	10.2432	0.0740229	9.61729	0.141137	0	3.70823e-05	0.00208079	-0.625886	0.625886	-7.36126	2.59552
chr6	31588492	31605549	BAT2	25858	8118174	9.94449	9.95049	9.92318	9.154	9.20351	9.27899	9.62756	9.19588	9.42116	9.93938	0.0143526	9.31352	0.180434	0	0.000135982	0.00474175	-0.625869	0.625869	-6.23492	1.24017
chr20	43953928	43977064	SDC4	20643	8066513	7.96326	7.66901	7.6677	8.42747	8.25431	8.32997	8.82527	8.18334	8.33459	7.76665	0.170263	8.39249	0.22743	0	0.00117439	0.0201473	0.62584	0.62584	4.61695	-1.01543
chr21	32490736	32931290	TIAM1	21000	8069880	7.34997	7.48228	7.3373	6.70499	6.71608	6.75417	6.70308	6.73479	6.97199	7.38985	0.0802998	6.76419	0.103634	0	7.24104e-06	0.000770669	-0.625664	0.625664	-8.98289	4.28172
chr6	27925019	27925960	OR2B6	25809	8117622	4.56615	4.80597	5.42089	4.26217	4.15539	3.98479	4.48452	4.52553	4.4279	4.931	0.440872	4.30671	0.211045	0	0.00795401	0.0751042	-0.624287	0.624287	-3.36971	-2.99594
chrX	134184962	134186205	FAM127B	31679	8175302	8.2113	8.45888	8.494	7.86411	7.60878	7.88471	7.80958	7.64728	7.7736	8.38806	0.154085	7.76468	0.113559	0	3.99266e-05	0.00219467	-0.623387	0.623387	-7.29361	2.51868
chr11	22841857	22851381	SVIP	9011	7947147	6.96937	6.75994	7.12412	7.51666	7.45949	7.43851	7.78116	7.71137	7.53723	6.95114	0.182771	7.57407	0.139925	0	0.000145344	0.00496057	0.622929	0.622929	6.1806	1.17054
chr17	20224475	20241399	CCDC144C	14675	8005679	7.18774	5.94927	6.73261	7.54281	6.85997	6.75561	7.20523	7.63605	7.47123	6.62321	0.626443	7.24515	0.369357	0	0.0554191	0.276164	0.621942	0.621942	2.19068	-4.93179
chr10	96305543	96373662	HELLS	7228	7929438	8.7028	8.53334	8.54994	9.44729	9.35163	9.23536	9.15878	9.0697	9.04037	8.59536	0.0934182	9.21719	0.159864	0	9.68405e-05	0.00389197	0.62183	0.62183	6.51676	1.595
chr16	75572015	75590170	TMEM231	14410	8002897	5.57133	5.6171	5.93941	6.47773	6.32089	6.12724	6.53401	6.07588	6.44622	5.70928	0.200609	6.33033	0.191166	0	0.000690766	0.0139714	0.62105	0.62105	4.99057	-0.460897
chr5	69170979	69770730	GUSBP3	24594	8105937	6.00913	5.76992	5.86613	5.27435	5.42107	5.05303	5.72102	4.72175	5.37462	5.88172	0.120366	5.26097	0.341869	0	0.00826968	0.0772632	-0.62075	0.62075	-3.34558	-3.03573
chr3	69134090	69155514	ARL6IP5	22041	8080926	10.6828	10.634	10.5835	10.0462	10.1593	10.1593	9.67793	10.0599	9.97817	10.6334	0.0496374	10.0135	0.178644	0	0.000150034	0.00506183	-0.619983	0.619983	-6.1548	1.13732
chr7	121716187	121784274	AASS	28267	8142554	5.39464	5.39433	5.55636	5.01668	5.00418	4.56868	4.8594	4.66983	4.85385	5.44845	0.0934598	4.82877	0.179195	0	0.000195793	0.00607899	-0.619676	0.619676	-5.94126	0.858775
chr1	19578033	19586622	MRTO4	4239	7898549	7.2983	6.7786	7.04076	7.65285	7.80451	7.73322	7.75611	7.61125	7.39425	7.03922	0.259855	7.6587	0.147325	0	0.00054817	0.0118829	0.619476	0.619476	5.15796	-0.219
chr2	191300699	191366804	MFSD6	18790	8047078	5.20414	5.17377	5.02831	5.32118	5.40689	5.25551	6.22634	6.16629	6.15196	5.13541	0.0939826	5.75469	0.470696	0	0.0340824	0.204754	0.619286	0.619286	2.48458	-4.4592
chr6	36839646	36896740	C6orf89	25922	8119109	8.10712	7.87925	8.11095	7.42367	7.56255	7.39051	7.68938	7.27814	7.13574	8.03244	0.132677	7.41333	0.197194	0	0.00045491	0.0104798	-0.619107	0.619107	-5.29513	-0.0238175
chr4	84213614	84256306	HPSE	24119	8101449	5.33271	5.25236	5.44638	4.8484	4.46102	4.64755	4.80044	4.8484	4.74496	5.34381	0.0974845	4.72513	0.149817	0	7.18498e-05	0.00316744	-0.618686	0.618686	-6.77161	1.90663
chr6	138411923	138428648	PERP	26944	8129880	10.1328	10.0874	10.15	9.56021	9.4965	9.59609	9.43351	9.5009	9.44213	10.1234	0.0323706	9.50489	0.0640258	0	4.40643e-07	0.000131947	-0.618532	0.618532	-12.4432	7.08622
chr6	158589377	158615020	GTF2H5	26319	8123038	9.01306	8.72555	9.06073	8.25663	8.45929	8.61542	8.25139	8.23448	8.07083	8.93311	0.181325	8.31467	0.19216	0	0.000606191	0.0127581	-0.618437	0.618437	-5.08476	-0.324274
chr17	48458599	48602116	LRRC59	15720	8016708	8.24328	7.93656	8.37458	8.96663	8.9237	8.67726	8.91689	8.67779	8.65195	8.18481	0.224789	8.80237	0.147388	0	0.000344341	0.00874957	0.617564	0.617564	5.50371	0.267715
chr8	68109897	68255912	ARFGEF1	29184	8151149	7.74393	7.53696	7.51212	8.07267	8.29872	8.16267	8.09971	8.29166	8.36443	7.59767	0.127274	8.21497	0.119586	0	3.37495e-05	0.00194789	0.617304	0.617304	7.44815	2.69338
chr12	8071827	8088871	SLC2A3	10395	7960865	8.83076	9.19639	9.2595	8.83222	8.75211	8.75211	8.23179	8.02024	8.28157	9.09555	0.231475	8.47834	0.341904	0	0.0115662	0.0980592	-0.61721	0.61721	-3.13899	-3.37759
chr11	3876933	4114439	STIM1	8001	7937900	6.04329	6.00189	6.22827	6.93764	6.9171	6.76194	6.533	6.54951	6.54951	6.09115	0.120542	6.70812	0.189857	0	0.000344652	0.00875058	0.616973	0.616973	5.50303	0.266772
chr2	238677998	238688954	LRRFIP1	19024	8049544	6.3174	5.89058	6.43657	6.80155	6.80569	6.85468	6.88185	6.90449	6.73313	6.21485	0.287078	6.83023	0.0626588	0	0.000231909	0.00680176	0.615383	0.615383	5.80793	0.681572
chr8	28748142	28909434	HMBOX1	28567	8145636	6.85763	6.78098	7.11048	6.20644	6.3494	6.37176	6.38908	6.47457	6.01605	6.91636	0.17242	6.30122	0.164544	0	0.000278493	0.00758953	-0.615147	0.615147	-5.66584	0.489932
chr22	36649112	36663577	APOL1	21285	8072735	6.26775	5.99242	5.87749	5.38782	5.61511	5.24491	5.68873	5.42107	5.22822	6.04589	0.200549	5.43098	0.188697	0	0.000698426	0.0140735	-0.614914	0.614914	-4.98266	-0.472431
chr7	24836159	25019760	OSBPL3	27837	8138613	7.9089	8.00989	7.95284	8.37736	8.35218	8.3626	8.74135	8.80918	8.78685	7.95721	0.0506353	8.57159	0.228538	0	0.000772397	0.0150118	0.614378	0.614378	4.91074	-0.5777
chr4	7061780	7069814	GRPEL1	23883	8099246	8.53778	8.27546	8.39655	9.02609	8.99972	8.9218	9.23277	8.93389	8.99011	8.40326	0.131285	9.0174	0.112811	0	2.91425e-05	0.00179413	0.614133	0.614133	7.58507	2.84576
chr9	114448453	114557533	C9orf84	30413	8163348	7.16669	6.50333	7.32901	6.54804	6.56385	6.64242	6.29358	6.38966	5.87754	6.99968	0.437439	6.38585	0.279546	0	0.015584	0.120437	-0.613831	0.613831	-2.9572	-3.67933
chr4	69241968	69242383	MT2A	23467	8095376	10.5643	10.4723	10.567	10.1067	9.87185	10.1055	10.1584	9.73515	9.54892	10.5345	0.0538807	9.92109	0.245071	0	0.00120862	0.0204845	-0.613449	0.613449	-4.59712	-1.04542
chr9	34917776	34918293	GLUL	29584	8154951	6.69701	6.63675	6.50531	7.1259	7.23178	7.15485	7.42521	6.99456	7.41973	6.61303	0.0980254	7.22534	0.170818	0	0.000166915	0.00543101	0.612312	0.612312	6.06869	1.02577
chr10	27443753	27475848	MASTL	6979	7926821	9.41102	9.21345	9.32026	9.94241	9.92852	9.93337	9.85755	9.98304	9.91787	9.31491	0.0988954	9.92712	0.0408104	0	7.78377e-07	0.00019059	0.612213	0.612213	11.6588	6.52792
chr8	30536435	30585443	GSR	29066	8150112	9.87125	9.90841	9.68805	9.24981	9.41975	9.35342	9.03439	9.11806	9.08796	9.82257	0.11797	9.21056	0.155136	0	0.00011701	0.00429757	-0.612008	0.612008	-6.35866	1.39729
chr15	35271186	35274861	ZNF770	12580	7982527	7.98422	7.81604	7.93477	8.45614	8.69964	8.45129	8.40692	8.66088	8.46695	7.91168	0.0864339	8.52364	0.123642	0	2.38002e-05	0.00158608	0.61196	0.61196	7.77709	3.05572
chr3	149086805	149095578	TM4SF1	23057	8091411	10.1917	9.95148	9.89176	9.52375	9.2536	9.29166	9.79227	9.24095	9.29661	10.0116	0.158755	9.3998	0.218332	0	0.00102574	0.0184561	-0.611837	0.611837	-4.71088	-0.874132
chr15	69452972	69564544	GLCE	12760	7984517	8.76068	8.93164	8.81015	8.05879	8.31936	8.27688	8.01778	8.34873	8.31349	8.83416	0.0879726	8.22251	0.145096	0	5.96133e-05	0.00279527	-0.611655	0.611655	-6.93449	2.10133
chr12	124196865	124244441	ATP6V0A2	10285	7959657	6.82861	6.64403	6.81798	7.26724	7.26724	7.42196	7.57597	7.29419	7.42326	6.76354	0.103636	7.37498	0.122212	0	2.82875e-05	0.00176162	0.611438	0.611438	7.61308	2.87665
chr14	45605142	45670090	FANCM	11707	7974166	8.2572	8.12801	8.08222	7.6575	7.62932	7.64753	7.5441	7.29606	7.49293	8.15581	0.0907435	7.54457	0.137813	0	4.59829e-05	0.00240344	-0.611239	0.611239	-7.16558	2.37175
chr5	159436130	159492550	TTC1	24946	8109620	8.88743	8.79875	8.94295	8.27099	8.38829	8.39094	8.09018	8.27033	8.1808	8.87638	0.0727364	8.26525	0.117283	0	1.52919e-05	0.00118525	-0.611122	0.611122	-8.20946	3.51318
chr14	31915242	31926680	C14orf126	12132	7978527	7.82074	7.77297	7.8667	7.23424	7.22177	7.39212	6.96036	7.32808	7.11806	7.82014	0.0468676	7.20911	0.154017	0	6.38914e-05	0.00293328	-0.611032	0.611032	-6.87371	2.02908
chr6	129897277	130031370	ARHGAP18	26909	8129458	9.38614	9.2963	9.2291	8.70313	8.76454	8.798	8.71884	8.50342	8.66909	9.30385	0.0787906	8.69284	0.103371	0	8.52216e-06	0.000847523	-0.611011	0.611011	-8.80957	4.11477
chr5	162887661	162918947	HMMR	24958	8109712	10.4091	10.0528	10.0981	9.42585	9.76788	9.6924	9.20177	9.79968	9.56731	10.1867	0.193919	9.57582	0.229379	0	0.00168855	0.0255508	-0.610859	0.610859	-4.36915	-1.39404
chr10	1034338	1065876	GTPBP4	6892	7925823	9.40058	9.1894	9.26547	9.87979	9.93943	9.92864	9.86304	9.84968	9.91536	9.28515	0.106958	9.89599	0.0369336	0	9.23942e-07	0.000216693	0.61084	0.61084	11.4313	6.35835
chr15	44119161	44160617	WDR76	12644	7983306	9.475	9.2158	9.36229	9.84498	9.95059	9.97354	9.91614	10.0635	10.0212	9.35103	0.129964	9.96166	0.0772913	0	7.71819e-06	0.00079955	0.610631	0.610631	8.91467	4.21636
chr8	23386363	23430063	SLC25A37	28541	8145281	7.62308	7.46413	7.64399	7.0624	6.88785	7.02003	7.0595	6.96609	6.81499	7.57707	0.0983613	6.96848	0.0998291	0	1.02681e-05	0.000937502	-0.60859	0.60859	-8.6146	3.9234
chr1	160185505	160232291	DCAF8	6460	7921552	7.16559	7.00633	7.28623	6.51373	6.5464	6.48708	6.61766	6.65071	6.45015	7.15271	0.140394	6.54429	0.0771779	0	1.03026e-05	0.000938	-0.608425	0.608425	-8.61112	3.91996
chr14	68086579	68118437	ARG2	11805	7975268	6.60529	6.66453	6.59844	5.78795	6.0711	5.998	5.91177	6.15384	6.1656	6.62275	0.0363401	6.01471	0.146696	0	4.62758e-05	0.00240391	-0.608041	0.608041	-7.15986	2.36514
chr9	107509969	107522405	NIPSNAP3A	29782	8157021	6.85073	7.16841	6.7246	6.31251	6.52694	6.66787	5.94396	6.39048	5.99941	6.91458	0.228691	6.30686	0.287057	0	0.00589447	0.060972	-0.60772	0.60772	-3.55681	-2.68863
chr7	30634181	30673649	GARS	27161	8132070	10.437	10.3554	10.2808	10.8735	10.876	10.8486	10.9847	11.0851	11.1238	10.3577	0.0781128	10.9653	0.118225	0	1.78706e-05	0.00133702	0.607569	0.607569	8.05509	3.35224
chr15	90627210	90645708	IDH2	13346	7991374	7.70876	7.96764	7.81655	7.29422	7.27576	7.32482	7.19087	7.08816	7.16759	7.83098	0.130042	7.22357	0.0900065	0	1.30662e-05	0.001084	-0.607412	0.607412	-8.36762	3.67539
chr1	145516252	145523732	PEX11B	4836	7904755	9.19843	9.13014	9.23718	8.86785	8.86785	9.05045	8.28185	8.14302	8.2761	9.18858	0.0541972	8.58118	0.389674	0	0.0159886	0.122835	-0.607398	0.607398	-2.94164	-3.70517
chr8	9413422	9639856	TNKS	28464	8144528	7.15663	7.19024	7.04885	6.36608	6.63593	6.62016	6.55929	6.50768	6.46372	7.1319	0.0738678	6.52548	0.101828	0	7.83068e-06	0.000803477	-0.606428	0.606428	-8.89926	4.20153
chr6	26250369	26250835	HIST1H3F	26470	8124437	8.36421	8.37691	8.6051	9.28414	9.02137	8.81383	9.33737	9.31412	8.5586	8.44874	0.135563	9.05491	0.317833	0	0.00679658	0.0673077	0.606169	0.606169	3.46759	-2.83485
chr20	33805758	33806127	MT1P3	20190	8062119	8.26885	8.21155	8.34783	7.8238	7.73707	7.74463	7.8238	7.52094	7.36934	8.27608	0.068427	7.66993	0.184386	0	0.000236559	0.0069068	-0.606147	0.606147	-5.79241	0.66079
chr1	161334521	161337664	C1orf192	6483	7921862	6.86298	6.75065	6.97869	6.14883	6.48944	6.26809	5.88262	6.28918	6.47279	6.8641	0.114023	6.25849	0.225212	0	0.000993872	0.0180365	-0.605616	0.605616	-4.73292	-0.841169
chr5	173316189	173387311	CPEB4	24990	8110055	6.99388	6.84523	6.64215	6.07484	6.33525	6.13904	6.40128	6.23572	6.14321	6.82709	0.176568	6.22156	0.126411	0	0.00011093	0.00419342	-0.605534	0.605534	-6.40298	1.45306
chr1	147013182	147098017	BCL9	4849	7904907	7.74304	7.90883	7.92742	7.23498	7.47599	7.40143	7.14265	7.24618	7.02466	7.85976	0.101509	7.25432	0.165186	0	0.000154002	0.00514644	-0.60545	0.60545	-6.13365	1.11001
chr7	30052821	30066300	FKBP14	27866	8138834	6.9539	6.89463	7.00457	7.44233	7.60799	7.48466	7.50208	7.65978	7.63573	6.95103	0.0550283	7.55543	0.0902721	0	3.38353e-06	0.000450436	0.604396	0.604396	9.82993	5.05685
chr4	76504347	76555571	CDKL2	24080	8101031	3.51351	3.66089	4.10936	3.06596	3.22472	3.24147	3.1784	3.00207	3.22918	3.76126	0.310345	3.15697	0.099682	0	0.000641828	0.0132384	-0.604289	0.604289	-5.04345	-0.384036
chr11	104813594	104840163	CASP4	9481	7951372	9.41511	9.17484	9.36214	8.87636	8.81057	8.78759	8.83137	8.36588	8.6071	9.31737	0.126239	8.71315	0.193645	0	0.000466743	0.0106537	-0.604221	0.604221	-5.27612	-0.0506971
chr19	8959520	9092018	MUC16	17389	8033674	5.46343	5.77374	5.60979	4.99773	4.88434	4.93679	5.17631	4.899	5.17631	5.61565	0.155238	5.01175	0.133357	0	0.000100301	0.0039748	-0.603902	0.603902	-6.48722	1.55832
chr5	79272539	79287085	MTX3	25268	8112857	8.91654	8.63364	8.61767	9.09901	9.07916	9.25869	9.62293	9.38295	9.51618	8.72262	0.168131	9.32649	0.22116	0	0.00127528	0.0212105	0.603871	0.603871	4.56017	-1.10143
chr14	21152372	21168758	ANG	11595	7973084	4.98002	4.7609	5.10111	4.18298	4.38126	4.27756	4.48984	4.26161	4.47116	4.94734	0.172443	4.34407	0.123252	0	9.70466e-05	0.00389197	-0.603276	0.603276	-6.51497	1.59278
chr19	56951191	56988743	ZNF667	18007	8039593	6.02514	5.69466	5.56017	6.33377	6.34465	6.48969	6.39675	6.31725	6.29203	5.75999	0.239269	6.36236	0.0714257	0	0.000109578	0.00417158	0.60237	0.60237	6.4132	1.46588
chr20	44050871	44051155	PIGT	20645	8066528	5.62021	4.71479	5.28771	5.50026	5.9916	6.06074	5.75818	5.84558	5.70269	5.20757	0.457998	5.80984	0.203595	0	0.0102635	0.0903394	0.602277	0.602277	3.2123	-3.25609
chr9	77675489	77703133	C9orf95	30260	8161839	4.59001	4.27059	5.2461	4.07283	4.27059	4.12514	4.14169	4.27059	3.72173	4.70223	0.49734	4.10043	0.202189	0	0.0134936	0.109168	-0.601806	0.601806	-3.04484	-3.53384
chr17	37416840	37557898	FBXL20	15530	8014825	7.60779	7.65588	7.83613	7.12369	7.30522	7.19697	6.95756	7.0804	6.92617	7.69993	0.120379	7.09834	0.143493	0	9.09648e-05	0.00375761	-0.601597	0.601597	-6.56965	1.66038
chr8	19171128	19253729	SH2D4A	28510	8144880	8.068	8.06196	8.23487	7.41859	7.44951	7.54665	7.63662	7.43663	7.63222	8.12161	0.0981336	7.52004	0.0991049	0	1.08996e-05	0.0009813	-0.601573	0.601573	-8.5529	3.86204
chr15	40987369	41024354	RAD51	12605	7982792	6.86061	6.90378	6.96012	7.56701	7.51653	7.52793	7.55621	7.42248	7.46568	6.90817	0.0498979	7.50931	0.0554456	0	4.53857e-07	0.000133355	0.601136	0.601136	12.4014	7.05741
chr17	34851488	34891263	MYO19	15506	8014454	7.05933	6.88158	6.93622	7.56347	7.6673	7.57405	7.59793	7.52989	7.4277	6.95905	0.0910481	7.56006	0.0794606	0	3.8489e-06	0.000493652	0.601013	0.601013	9.68197	4.92613
chr7	32907782	32931372	KBTBD2	27875	8138922	7.19704	7.07766	7.20896	7.55594	7.73485	7.63849	7.95104	7.90433	7.78697	7.16122	0.072608	7.76194	0.151705	0	7.82605e-05	0.00337978	0.600716	0.600716	6.69795	1.81744
chr10	114206756	114578503	VTI1A	7327	7930524	6.42303	6.35755	6.48693	7.10551	7.10906	6.88989	7.14343	6.92469	6.96303	6.4225	0.0646889	7.0226	0.109267	0	1.09718e-05	0.000984399	0.600099	0.600099	8.5461	3.85525
chr7	16793328	16824161	TSPAN13	27115	8131600	5.43223	5.22152	5.1434	4.56358	4.73345	4.68581	4.71827	4.53741	4.75585	5.26571	0.149402	4.66573	0.092491	0	2.42167e-05	0.00159725	-0.599988	0.599988	-7.76049	3.03775
chr5	145316142	145461334	SH3RF2	24876	8108912	7.40715	7.40763	7.52033	7.05501	7.05827	7.05827	6.77391	6.43793	6.68725	7.44504	0.0652085	6.84511	0.257184	0	0.00191278	0.027955	-0.599931	0.599931	-4.28542	-1.52384
chr16	66543345	66584315	TK2	14313	8001818	6.38008	6.61265	6.71976	6.04265	6.08042	6.05683	6.08264	5.62676	5.9366	6.57083	0.173658	5.97098	0.176988	0	0.00047424	0.0107867	-0.599847	0.599847	-5.26435	-0.0673779
chr16	19870293	19896159	GPRC5B	14125	7999909	5.23364	5.75901	5.67651	6.13435	6.08132	6.1869	6.09905	6.28679	6.14778	5.55639	0.282534	6.15603	0.0740488	0	0.000294012	0.00785351	0.599645	0.599645	5.62415	0.433159
chr19	36882375	36909550	ZFP82	17646	8036309	6.60404	6.26168	6.26168	6.78745	6.83303	6.99867	6.87598	7.13157	7.2245	6.3758	0.197659	6.9752	0.174622	0	0.000580029	0.0124071	0.5994	0.5994	5.11679	-0.278114
chr17	26684687	26689089	TMEM199	14708	8005857	8.47977	8.51217	8.63304	9.29191	9.1227	9.102	9.3438	8.99304	8.99109	8.54166	0.0807776	9.14076	0.148405	0	7.4918e-05	0.00325024	0.599097	0.599097	6.7355	1.86299
chr1	9988997	10003465	LZIC	5576	7912292	8.37962	8.24518	8.09493	8.96673	9.1393	8.87923	8.56997	8.80074	8.67786	8.23991	0.142417	8.83897	0.203921	0	0.000738562	0.0145555	0.599063	0.599063	4.94267	-0.530863
chr17	27049600	27049671	SNORD4A	14716	8005953	5.89259	5.62699	5.90812	6.26727	6.79601	6.2336	6.66945	6.24707	6.2336	5.80923	0.15802	6.40783	0.255124	0	0.00261896	0.0346489	0.598603	0.598603	4.0773	-1.85039
chr2	230899698	230933619	SLC16A14	19944	8059642	6.75066	6.4834	6.46309	7.44829	7.43665	7.28677	6.90295	6.95871	6.95242	6.56572	0.160488	7.1643	0.255063	0	0.00264853	0.03494	0.598581	0.598581	4.06994	-1.86204
chr6	485138	693111	EXOC2	26362	8123524	8.0277	7.96539	7.96652	7.41676	7.5702	7.4767	7.15317	7.43294	7.28187	7.98653	0.0356561	7.38861	0.148537	0	5.70889e-05	0.00273456	-0.597928	0.597928	-6.97263	2.14643
chr7	111366164	111846462	DOCK4	28242	8142345	7.39955	7.39378	7.23918	6.99002	7.28784	6.99002	6.34348	6.45365	6.41436	7.34417	0.0909695	6.74656	0.392469	0	0.018434	0.135103	-0.597613	0.597613	-2.85537	-3.84831
chr3	24159705	24536313	THRB	22560	8085797	6.78237	6.66001	6.70409	7.21845	7.35781	7.49631	6.99017	7.43325	7.38206	6.71549	0.0619755	7.31301	0.183302	0	0.000245808	0.00702453	0.597519	0.597519	5.76251	0.620641
chr19	49535130	49536495	CGB2	17045	8030181	5.88739	5.8436	6.7019	5.26746	5.7558	5.41875	5.53591	5.6829	5.62471	6.14429	0.483395	5.54759	0.180455	0	0.0109182	0.0943799	-0.596705	0.596705	-3.17433	-3.319
chr19	11832081	11849736	ZNF823	17441	8034315	7.21703	6.63566	6.70551	6.38541	6.46416	6.51116	6.54651	6.0285	5.6035	6.85273	0.317416	6.25654	0.370701	0	0.0244526	0.163292	-0.596194	0.596194	-2.6847	-4.13073
chr11	57529269	57586650	CTNND1	8288	7940079	9.93243	10.1163	10.1125	9.49366	9.48419	9.54426	9.29095	9.41409	9.51858	10.0537	0.105062	9.45762	0.0926308	0	1.00505e-05	0.000925385	-0.596109	0.596109	-8.63683	3.94542
chr16	1883989	1927441	C16orf73	14000	7998615	7.43633	6.94951	7.31484	6.72743	6.65515	6.59035	6.66137	6.72743	6.46326	7.23356	0.253385	6.6375	0.0996356	0	0.000261468	0.00732141	-0.596061	0.596061	-5.71456	0.55598
chr1	24829380	24863506	RCAN3	4288	7898957	7.78323	7.57644	7.41211	6.99019	7.13798	6.94236	6.97412	7.1292	6.79457	7.59059	0.185966	6.99474	0.12795	0	0.000152816	0.00512361	-0.595857	0.595857	-6.13991	1.1181
chr12	6666029	6677480	NOP2	10363	7960575	7.75222	7.69867	7.88007	8.26058	8.36369	8.33291	8.40434	8.33204	8.5413	7.77698	0.0932019	8.37248	0.0951996	0	9.08456e-06	0.000873875	0.595492	0.595492	8.74232	4.0492
chr2	224461658	224467125	SCG2	19924	8059345	5.20947	5.15431	5.16754	4.89665	4.78712	4.69125	4.483	4.39585	4.23621	5.1771	0.0287962	4.58168	0.251808	0	0.00166388	0.0253193	-0.595423	0.595423	-4.37908	-1.37871
chr2	55862452	55920972	PNPT1	19266	8052331	9.90916	9.58939	9.83961	10.3348	10.2853	10.2605	10.4776	10.4794	10.409	9.77938	0.168179	10.3744	0.095229	0	4.25095e-05	0.00226724	0.595051	0.595051	7.23658	2.45348
chr19	48979611	48985235	CYTH2	17032	8030064	7.41849	7.27982	7.68598	6.93847	6.95017	6.8625	6.7366	6.95017	6.76042	7.46143	0.206455	6.86639	0.097288	0	0.000100597	0.0039748	-0.595043	0.595043	-6.48475	1.55524
chr5	159830156	159846094	SLU7	25568	8115606	7.64786	7.40903	7.50187	7.03966	6.9806	7.06135	6.76214	7.03584	6.67238	7.51958	0.120396	6.92533	0.165804	0	0.000214543	0.00649638	-0.594257	0.594257	-5.869	0.763051
chr22	21899603	21899933	RIMBP3C	21477	8074769	4.40283	4.66968	4.96458	3.97883	4.19645	4.43077	3.98479	4.1331	3.78521	4.67903	0.280992	4.08486	0.221576	0	0.00337581	0.041392	-0.594173	0.594173	-3.91197	-2.11354
chr6	43484791	43497142	POLR1C	25978	8119842	9.65408	9.70286	9.85135	10.3452	10.3125	10.2258	10.3983	10.3617	10.3366	9.7361	0.102751	10.33	0.0585009	0	2.24706e-06	0.000354279	0.593906	0.593906	10.3126	5.47036
chr2	175212878	175260443	CIR1	19730	8056829	7.42636	7.0245	7.02994	6.40824	6.70368	6.76539	6.43915	6.62086	6.47004	7.16027	0.23046	6.56789	0.149593	0	0.000527477	0.0115974	-0.592378	0.592378	-5.1861	-0.178731
chr18	32621381	32721824	MAPRE2	16111	8020878	8.1862	8.1683	8.10261	7.62068	7.81509	7.69194	7.33767	7.45087	7.44501	8.15237	0.0440103	7.56021	0.179289	0	0.000212361	0.00644482	-0.592162	0.592162	-5.87705	0.773751
chr17	62503158	62534064	CCDC45	15038	8009255	9.22965	9.30487	9.3249	9.80459	9.83127	9.77788	9.92253	9.95416	9.9803	9.28647	0.0502198	9.87845	0.0846683	0	2.77058e-06	0.000407866	0.591981	0.591981	10.0632	5.2591
chr9	115513118	115637267	SNX30	29811	8157253	8.06294	7.95734	7.98954	7.46022	7.53628	7.55398	7.31204	7.37007	7.23537	8.00327	0.0541209	7.41133	0.127181	0	2.63473e-05	0.00168295	-0.591948	0.591948	-7.68023	2.95035
chr1	53192171	53293014	ZYG11B	4538	7901479	7.8913	7.95337	8.02852	7.29269	7.57402	7.54643	7.19455	7.39788	7.19021	7.95773	0.0687122	7.36596	0.168827	0	0.000164282	0.00536551	-0.591765	0.591765	-6.08149	1.04241
chr8	29952939	29995712	LEPROTL1	28568	8145652	8.60062	8.53284	8.42411	7.78113	7.8847	8.05	8.01852	8.05757	7.77477	8.51919	0.0890418	7.92778	0.131752	0	4.57009e-05	0.00239789	-0.591408	0.591408	-7.17112	2.37815
chr8	33228342	33330664	FUT10	29078	8150165	6.21497	6.36095	6.33441	5.3706	5.79991	5.86104	5.77433	5.67984	5.78909	6.30344	0.0777602	5.71247	0.177399	0	0.000237019	0.00691399	-0.590972	0.590972	-5.79089	0.658755
chr12	24964278	25102232	BCAT1	10500	7961829	8.58225	8.49824	8.54844	8.98425	9.08839	9.22319	8.88573	9.39993	9.22167	8.54297	0.042271	9.13386	0.185742	0	0.000268894	0.00744086	0.590886	0.590886	5.6929	0.526658
chr3	101043117	101232085	SENP7	22853	8089203	7.31249	7.67556	7.654	6.6516	7.16086	7.25503	6.63881	6.99751	7.03742	7.54735	0.203679	6.95687	0.258071	0	0.00382461	0.0451645	-0.590479	0.590479	-3.83154	-2.24267
chr2	200134224	200329831	SATB2	19805	8058091	8.58695	8.79138	8.79083	9.35126	9.31084	9.44584	9.27865	9.17247	9.31818	8.72305	0.117871	9.31288	0.0895226	0	1.25401e-05	0.00106101	0.589824	0.589824	8.40934	3.71773
chr1	159842154	159869953	CCDC19	6453	7921473	6.09415	5.75522	6.30645	6.73384	6.81292	6.73397	6.51009	6.51009	6.54956	6.05194	0.278027	6.64175	0.133753	0	0.000776963	0.0150463	0.589807	0.589807	4.90654	-0.583862
chr4	106182915	106200958	TET2	23600	8096675	7.96187	8.05319	8.11274	7.3411	7.74295	7.75437	7.00461	7.46011	7.41469	8.0426	0.0759882	7.45297	0.279283	0	0.00348997	0.0424058	-0.589628	0.589628	-3.89049	-2.14796
chr2	211342433	211543831	CPS1	18885	8048026	7.36322	7.75229	7.69001	6.83229	7.17902	7.17902	6.6607	7.07151	7.15294	7.60184	0.208986	7.01258	0.21675	0	0.00184016	0.0271827	-0.589257	0.589257	-4.31134	-1.48356
chr7	6728064	6746566	ZNF12	27786	8138116	6.95979	6.56158	6.69187	7.1816	7.23701	7.18594	7.48396	7.55619	7.31678	6.73775	0.203032	7.32691	0.159001	0	0.000477049	0.0108121	0.589167	0.589167	5.25999	-0.0735582
chr19	8376234	8386286	NDUFA7	17381	8033564	7.62126	7.67209	7.67577	7.04122	7.14977	7.00093	7.03267	7.11362	7.06638	7.65637	0.0304687	7.06743	0.0551917	0	3.85668e-07	0.000118794	-0.588941	0.588941	-12.6336	7.21592
chr7	5659678	5821292	RNF216	27773	8137986	8.10643	8.27358	8.28879	8.65309	8.747	8.65309	8.99071	8.92211	8.90088	8.22293	0.101184	8.81115	0.146075	0	9.59397e-05	0.00387125	0.588214	0.588214	6.52464	1.60476
chr7	6144576	6201195	USP42	27094	8131387	7.22804	7.10649	7.19059	7.57741	7.57741	7.67606	7.85557	8.01498	7.87486	7.17504	0.06225	7.76271	0.179457	0	0.000243888	0.00701486	0.58767	0.58767	5.76862	0.628848
chr5	68485375	68506184	CENPH	24590	8105842	5.58953	4.66972	4.9974	5.50923	5.69206	5.84727	5.58953	5.99836	5.39934	5.08555	0.466194	5.67263	0.221481	0	0.0142756	0.113758	0.58708	0.58708	3.01052	-3.59081
chr6	3118610	3153430	BPHL	25677	8116635	7.1597	6.70918	7.00092	6.49907	6.40255	6.48682	6.30962	6.41537	6.10644	6.9566	0.228505	6.36998	0.145969	0	0.000508107	0.0113181	-0.58662	0.58662	-5.21354	-0.139574
chr6	19837617	19840915	ID4	25733	8117120	6.48797	6.2141	6.14754	5.80213	5.81947	5.71098	5.30994	5.67154	5.86576	6.2832	0.180432	5.69664	0.20258	0	0.00110981	0.019384	-0.586562	0.586562	-4.6561	-0.956386
chr17	41878167	41910538	MPP3	15628	8015846	4.98229	5.19872	5.25187	5.75941	5.67928	5.49967	5.83486	5.98988	5.62171	5.1443	0.142793	5.7308	0.171318	0	0.000348381	0.00881067	0.586506	0.586506	5.49488	0.255502
chr10	34398489	35104249	PARD3	7550	7933010	8.92814	8.65284	8.8813	9.44395	9.35578	9.37553	9.34145	9.44735	9.47885	8.82076	0.147298	9.40715	0.0566838	0	8.8019e-06	0.000862391	0.586393	0.586393	8.77553	4.08164
chr2	53897118	54014079	ASB3	19252	8052125	7.50889	7.32214	7.67938	7.93266	8.02833	7.9473	8.1366	8.22747	8.26201	7.50347	0.178678	8.08906	0.14112	0	0.000225449	0.0066983	0.585591	0.585591	5.83005	0.711148
chr13	50656307	50679433	DLEU1	11164	7969171	7.75896	7.02473	7.53612	8.07331	8.06687	7.88314	7.88314	8.36349	7.88314	7.43994	0.376448	8.02551	0.189228	0	0.0053892	0.0574194	0.585577	0.585577	3.61325	-2.59645
chr15	39873280	39889668	THBS1	12592	7982597	9.73597	9.71538	9.47478	10.4173	10.2031	10.1139	10.3478	10.0906	10.1925	9.64204	0.145222	10.2275	0.129589	0	9.68932e-05	0.00389197	0.585465	0.585465	6.5163	1.59443
chr3	52558399	52569074	NT5DC2	22728	8087935	6.36416	6.19138	6.51446	7.11101	7.1104	6.80557	6.93368	6.80425	6.88708	6.35666	0.16167	6.942	0.139713	0	0.000170532	0.00549528	0.585334	0.585334	6.05147	1.00334
chrX	134166386	134167576	FAM127A	31112	8170009	9.71364	9.64891	9.79565	9.16487	9.1866	9.25236	9.22543	9.09205	8.88598	9.7194	0.0735388	9.13455	0.133685	0	4.61434e-05	0.00240344	-0.584848	0.584848	-7.16244	2.36812
chr1	200708686	200829832	CAMSAP1L1	5222	7908614	9.72498	9.75724	9.75011	10.301	10.394	10.4063	10.2369	10.3411	10.2937	9.74411	0.0169486	10.3288	0.0646095	0	6.44892e-07	0.000168093	0.584709	0.584709	11.9132	6.7133
chrY	9175073	9177887	TSPY1	31821	8176484	5.3131	4.89638	4.99014	4.80689	4.17191	4.23903	4.83277	4.3241	4.51685	5.06654	0.218615	4.48193	0.286331	0	0.00690953	0.0678794	-0.584615	0.584615	-3.4573	-2.85176
chr13	32889617	32973809	BRCA2	11103	7968484	8.20648	8.02852	7.94728	8.46279	8.58737	8.55695	8.68814	8.82169	8.75341	8.06076	0.132573	8.64506	0.133498	0	9.36751e-05	0.00382765	0.584299	0.584299	6.5448	1.62971
chr1	118148556	118171011	FAM46C	4806	7904361	4.28556	4.37218	4.31021	3.86053	3.60421	3.71888	3.86053	3.53024	3.86053	4.32265	0.0446333	3.73915	0.14592	0	6.44922e-05	0.00294831	-0.583498	0.583498	-6.86553	2.01932
chr5	180683373	180688119	TRIM52	25658	8116534	6.66502	6.7574	6.77334	6.07839	6.12915	6.36269	6.2111	5.89399	6.21552	6.73192	0.0584833	6.14848	0.157704	0	0.000113128	0.00424148	-0.583441	0.583441	-6.38666	1.43256
chr17	7482805	7485431	CD68	14570	8004510	8.90334	8.97827	9.0015	8.54954	8.51101	8.55099	8.52412	8.01837	8.11325	8.96104	0.051298	8.37788	0.244055	0	0.00163632	0.0250848	-0.583159	0.583159	-4.39035	-1.36131
chr6	56954828	57035105	ZNF451	26036	8120382	7.51229	7.2549	7.09512	7.67432	7.68039	7.67719	7.9293	8.23537	8.02609	7.28744	0.210478	7.87044	0.233577	0	0.0027611	0.0359555	0.583007	0.583007	4.04268	-1.90523
chr16	50099881	50140298	HEATR3	13718	7995456	8.15835	7.978	8.03231	7.43107	7.64013	7.48259	7.3458	7.47136	7.46889	8.05622	0.0925215	7.47331	0.095897	0	1.10685e-05	0.000985521	-0.582911	0.582911	-8.53706	3.84622
chr7	1004486	1015235	COX19	27745	8137693	5.62898	5.40962	5.60858	6.10063	6.12357	6.02069	6.39586	6.09319	6.05718	5.54906	0.12119	6.13185	0.134291	0	8.42379e-05	0.00355438	0.582794	0.582794	6.63496	1.74061
chr4	17578815	17609594	LAP3	23347	8094259	8.14974	7.93835	8.07066	8.63546	8.70243	8.57921	8.56296	8.69554	8.6367	8.05292	0.106808	8.63538	0.057476	0	2.86453e-06	0.000413324	0.582465	0.582465	10.0239	5.2254
chr3	39452545	39452697	SNORA62	21882	8078918	5.43709	5.06667	5.63362	6.5541	6.13805	6.10098	6.47694	4.50249	5.99565	5.37913	0.287884	5.96137	0.747978	0	0.180482	0.532979	0.582244	0.582244	1.4487	-6.01468
chr15	33058814	33360233	FMN1	12999	7987145	5.3797	5.46922	5.2728	6.20245	6.32414	6.0003	5.91187	5.68219	5.613	5.37391	0.0983404	5.95566	0.280283	0	0.00407094	0.0472958	0.581753	0.581753	3.79153	-2.30717
chr1	1337289	1342636	MRPL20	18052	8039939	8.97321	8.76273	8.90712	9.52401	9.4935	9.49537	9.62388	9.35696	9.28137	8.88102	0.107638	9.46251	0.123139	0	4.64831e-05	0.00240766	0.581491	0.581491	7.15584	2.36049
chr14	77973270	78083110	SPTLC2	12330	7980438	9.28999	9.23565	9.26651	8.9324	8.94049	8.93536	8.34929	8.44887	8.49192	9.26405	0.0272523	8.68305	0.281028	0	0.00367553	0.043885	-0.580997	0.580997	-3.8571	-2.20156
chr8	18067602	18229186	NAT1	28505	8144857	4.01465	4.01088	3.85112	3.35291	3.46487	3.41501	3.49854	3.18598	3.35273	3.95888	0.0933449	3.37834	0.110983	0	2.29526e-05	0.00154552	-0.580543	0.580543	-7.81186	3.09329
chr12	6619388	6619717	SCARNA10	9687	7953383	5.9504	5.83555	5.90308	6.72622	6.50287	5.91963	7.58203	6.27376	5.85491	5.89634	0.0577173	6.47657	0.636055	0	0.114725	0.424469	0.580228	0.580228	1.74133	-5.61337
chr6	157711428	157744559	C6orf35	27051	8130988	7.51297	7.15719	7.37947	6.87532	7.1021	6.96078	6.50871	6.69133	6.48658	7.34987	0.179729	6.7708	0.250027	0	0.00325561	0.0404088	-0.579072	0.579072	-3.93544	-2.076
chr1	40420802	40435638	MFSD2A	4428	7900365	5.68283	5.87506	5.77632	6.18091	6.37585	6.18395	6.53907	6.49046	6.37174	5.77807	0.0961263	6.357	0.149992	0	0.000119412	0.00434863	0.578925	0.578925	6.34183	1.37605
chr1	149784826	149785236	HIST2H3D	6270	7919612	3.86823	4.69456	5.28786	5.55549	4.96342	5.33927	5.45859	5.05578	4.8017	4.61688	0.712998	5.19571	0.299312	0	0.0708993	0.320181	0.578822	0.578822	2.04038	-5.16657
chr12	50794291	50873788	LARP4	9890	7955361	9.93776	10.1142	10.0497	10.5473	10.6231	10.5622	10.6444	10.6715	10.6275	10.0339	0.0892785	10.6127	0.0482046	0	1.23227e-06	0.000252077	0.578779	0.578779	11.0578	6.07222
chr12	56367760	56388490	RAB5B	9971	7956088	7.34417	7.45294	7.60347	6.73617	7.06608	7.02616	6.61995	6.92934	6.95092	7.46686	0.130207	6.8881	0.173995	0	0.000369013	0.00912865	-0.578755	0.578755	-5.45145	0.195263
chr10	128933690	128994422	FAM196A	7918	7937007	4.79998	5.13976	4.82797	5.57587	5.57243	5.62998	5.37547	5.47692	5.37631	4.92257	0.188612	5.50116	0.108837	0	0.000118181	0.00432097	0.578591	0.578591	6.3504	1.38687
chr14	65877310	66209962	FUT8	11797	7975136	9.84717	9.84765	9.81209	9.31467	9.37967	9.3212	9.1287	9.21435	9.1838	9.83564	0.0203923	9.25706	0.0960558	0	4.94786e-06	0.00060306	-0.578573	0.578573	-9.39894	4.67066
chr6	16299341	16761724	ATXN1	26421	8124040	6.49021	6.90941	6.8664	6.08489	6.40393	6.55762	5.81201	6.2136	5.99024	6.75534	0.230613	6.17705	0.273602	0	0.00641982	0.0647848	-0.578289	0.578289	-3.50326	-2.77633
chr8	71581600	71648177	XKR9	28710	8146900	5.57829	5.48285	5.71706	5.99938	6.13105	6.09447	6.34042	6.39933	6.06058	5.59273	0.117774	6.17087	0.161206	0	0.000220729	0.00662412	0.57814	0.57814	5.84665	0.733298
chr5	35048848	35230577	PRLR	25132	8111490	4.54632	4.09323	4.40036	3.816	3.63763	3.86053	3.71721	3.86053	3.71927	4.34663	0.231275	3.76853	0.0909696	0	0.000181133	0.0057396	-0.578108	0.578108	-6.0032	0.940228
chr15	52121863	52202186	TMOD3	12684	7983744	8.68926	8.66604	8.6538	9.09387	9.28097	9.17441	9.1697	9.50258	9.26336	8.6697	0.0180117	9.24748	0.142432	0	5.40096e-05	0.00265699	0.57778	0.57778	7.02172	2.20421
chr20	5918479	5931173	TRMT6	20456	8064879	8.68158	8.49187	8.49411	9.09262	9.13167	9.13847	9.27118	9.04465	9.12241	8.55585	0.108889	9.1335	0.0757273	0	6.86313e-06	0.000754501	0.577643	0.577643	9.04052	4.33657
chr14	68056023	68067023	PIGH	12250	7979725	8.4575	7.79312	7.9824	7.73514	7.59896	7.83366	7.01465	7.60224	7.21709	8.07767	0.342282	7.50029	0.317007	0	0.0186623	0.136129	-0.577385	0.577385	-2.84792	-3.86067
chr1	27975930	27976121	CCDC72	4329	7899346	7.31988	4.86947	5.87165	5.22225	5.51076	5.18666	4.69818	6.73158	5.31347	6.02033	1.23195	5.44382	0.685712	0	0.313572	0.685722	-0.576516	0.576516	-1.06577	-6.46514
chr4	41361624	41701010	LIMCH1	23400	8094789	5.03607	4.61364	4.90089	4.10719	4.24375	4.16572	4.42242	4.38315	4.32047	4.8502	0.215728	4.27378	0.123746	0	0.00028598	0.00769623	-0.576419	0.576419	-5.64542	0.462157
chr11	102660646	102668894	MMP1	9466	7951271	4.58248	4.51758	4.47854	3.78843	4.03548	3.9335	4.00417	3.93192	4.00648	4.5262	0.0525053	3.95	0.0895943	0	4.7281e-06	0.00058327	-0.576204	0.576204	-9.44962	4.71694
chr11	75273170	75283846	SERPINH1	8524	7942596	7.80021	7.9282	8.09186	7.41787	7.55048	7.35945	7.31008	7.34164	7.20462	7.94009	0.14619	7.36402	0.115332	0	6.88441e-05	0.00307335	-0.576065	0.576065	-6.80865	1.95121
chr13	100741337	101182689	PCCA	11241	7969835	6.24095	6.24291	6.2133	5.70537	5.96846	5.80714	5.36983	5.46004	5.62761	6.23239	0.0165563	5.65641	0.220914	0	0.000920225	0.0171131	-0.575978	0.575978	-4.78688	-0.760737
chr10	30301729	30404422	KIAA1462	7531	7932826	6.94554	6.77329	6.74714	7.40733	7.47391	7.47294	7.44605	7.29326	7.29326	6.82199	0.107795	7.39779	0.0845184	0	9.98757e-06	0.000925385	0.575801	0.575801	8.64336	3.95187
chr16	56700648	56701977	MT1G	14285	8001531	9.40151	9.28678	9.29949	8.92095	8.66426	8.92781	9.05728	8.49881	8.45241	9.32926	0.0628926	8.75358	0.250675	0	0.00213259	0.0300047	-0.575677	0.575677	-4.21292	-1.63698
chr7	39663162	39747719	RALA	27194	8132406	8.2544	7.97987	8.11786	8.6921	8.69246	8.67577	8.8325	8.61667	8.64756	8.11738	0.137262	8.69284	0.074362	0	1.36812e-05	0.00111359	0.575465	0.575465	8.32113	3.62798
chr14	75480467	75518235	MLH3	12311	7980246	6.43809	6.20015	6.41602	6.88276	7.03853	6.97331	6.81356	7.03926	6.81356	6.35142	0.131466	6.92683	0.104765	0	3.65264e-05	0.00205989	0.57541	0.57541	7.37515	2.61122
chr2	144703321	145052885	GTDC1	19633	8055606	6.34806	6.11921	6.11505	5.79545	5.59095	5.47164	5.53742	5.79545	5.52422	6.19411	0.133341	5.61919	0.141711	0	0.000142242	0.00486499	-0.57492	0.57492	-6.19817	1.1931
chr8	30689060	30706533	TEX15	29068	8150138	9.47706	9.46309	9.31421	8.47081	8.7874	8.74468	8.72337	9.09593	9.24135	9.41812	0.0902593	8.84392	0.278658	0	0.0041751	0.0480911	-0.574199	0.574199	-3.77537	-2.33327
chr6	49431086	49460820	CENPQ	26007	8120165	7.83275	7.54422	7.621	8.18345	8.14642	8.35686	8.14642	8.41683	8.19091	7.66599	0.149436	8.24015	0.116662	0	7.81602e-05	0.00337978	0.574156	0.574156	6.69905	1.81878
chr17	37009116	37009247	SNORA21	15524	8014755	5.97204	5.09181	5.55974	5.99516	6.21317	5.99076	6.35886	6.17461	5.9585	5.54119	0.440408	6.11518	0.159338	0	0.00801721	0.0754693	0.573981	0.573981	3.3648	-3.00403
chr11	12132132	12285332	MICAL2	8096	7938485	8.5051	8.39458	8.2873	9.05689	8.9527	9.04625	9.18119	8.70934	8.86789	8.39566	0.108903	8.96904	0.165306	0	0.000247818	0.00705081	0.573383	0.573383	5.75618	0.612113
chrX	99929488	99987108	SYTL4	31521	8173955	7.51433	7.80799	7.77395	6.92836	7.18572	7.2917	7.04042	7.1667	7.13977	7.69876	0.160622	7.12544	0.125898	0	0.000128273	0.00454597	-0.573314	0.573314	-6.28278	1.3012
chr1	89990070	90063423	LRRC8B	4666	7902861	4.77601	5.19204	5.12036	5.57676	5.72015	5.49241	5.69106	5.64375	5.49241	5.02947	0.22241	5.60276	0.0982703	0	0.000188136	0.00590362	0.573286	0.573286	5.97296	0.90053
chr1	155867599	155881195	RIT1	6394	7920839	7.65706	7.69663	7.84347	7.5822	7.38382	7.42636	6.89048	6.87092	6.80469	7.73238	0.0982147	7.15974	0.341101	0	0.0119981	0.100456	-0.57264	0.57264	-3.11656	-3.4148
chr3	61547243	62280573	PTPRG	22028	8080810	8.05257	8.13513	8.09907	8.55335	8.58039	8.67322	8.6795	8.75642	8.76617	8.09559	0.0413886	8.66818	0.0876728	0	3.92236e-06	0.000501086	0.572585	0.572585	9.66042	4.90693
chr6	15246489	15522253	JARID2	25720	8116998	7.26853	7.31454	7.39109	6.71959	6.80423	6.85821	6.61096	6.67416	6.84891	7.32472	0.0619121	6.75268	0.100397	0	1.00781e-05	0.000925385	-0.572041	0.572041	-8.63398	3.9426
chr5	10441988	10465140	ROPN1L	24451	8104492	6.20124	5.96978	6.42779	5.43791	5.80481	5.66732	5.80481	5.57964	5.47304	6.19961	0.229013	5.62792	0.159092	0	0.000815572	0.0155701	-0.571684	0.571684	-4.8721	-0.634563
chr9	99794933	99801592	CTSL2	30347	8162652	5.88748	6.1595	5.79641	5.56927	5.61342	5.57328	4.77328	5.63721	5.09641	5.94779	0.188909	5.37715	0.358415	0	0.0183397	0.134708	-0.570648	0.570648	-2.85848	-3.84316
chr3	47292013	47292116	SNORD13	22645	8086752	7.3349	7.58903	8.07925	7.0611	7.17986	6.76392	7.50583	7.65457	6.41754	7.66773	0.378365	7.09714	0.46017	0	0.06459	0.303252	-0.570589	0.570589	-2.0974	-5.07817
chr11	64781652	64789656	ARL2	8393	7941104	7.68036	7.84063	8.14068	7.39992	7.50518	7.42656	7.41134	7.22794	6.93966	7.88723	0.23367	7.31843	0.206639	0	0.00231362	0.0317801	-0.568794	0.568794	-4.15893	-1.72167
chr7	89874509	89939863	C7orf63	27388	8134051	3.89797	3.94974	4.0071	4.43972	4.67305	4.66041	4.49331	4.37678	4.47847	3.9516	0.0545847	4.52029	0.120444	0	2.65814e-05	0.00169057	0.568685	0.568685	7.67184	2.94118
chr11	112013976	112034840	IL18	9519	7951686	7.91312	7.52149	7.6385	6.92918	7.27962	7.2436	7.09955	7.23773	6.94557	7.69104	0.201031	7.12254	0.156099	0	0.000558345	0.0120308	-0.568495	0.568495	-5.14454	-0.238245
chr1	11708424	11714739	FBXO2	5586	7912473	6.76196	7.25037	6.97993	6.58389	6.34647	6.41391	6.6132	6.30654	6.31171	6.99742	0.244676	6.42929	0.136905	0	0.000660577	0.0135215	-0.568135	0.568135	-5.0227	-0.414156
chr9	20995293	21031640	PTPLAD2	30083	8160346	4.60793	5.46207	5.46144	5.53101	6.01648	6.00278	5.53101	5.53101	5.85678	5.17715	0.492954	5.74484	0.240843	0	0.0226648	0.154971	0.567698	0.567698	2.7305	-4.05508
chr2	160175490	160473081	BAZ2B	19674	8056060	7.6654	7.86013	7.65802	7.16384	7.35558	7.32411	6.7061	7.23239	7.18258	7.72785	0.114617	7.16077	0.235358	0	0.00196261	0.0284551	-0.567079	0.567079	-4.26823	-1.5506
chr12	27485787	27578231	ARNTL2	9811	7954527	8.80871	8.51579	8.48574	9.08904	9.09464	9.07743	9.18009	9.35549	9.22226	8.60341	0.178427	9.16983	0.107744	0	0.000111338	0.00420154	0.566412	0.566412	6.39992	1.44922
chr8	91013580	91064227	DECR1	28745	8147228	10.0101	10.0515	9.9188	9.48049	9.54263	9.48868	9.33793	9.42156	9.29601	9.99346	0.0678872	9.42788	0.0950291	0	9.12519e-06	0.000874419	-0.565579	0.565579	-8.73764	4.04462
chr4	120218765	120225600	C4orf3	24219	8102518	8.68502	8.50549	8.66328	8.15918	8.16304	8.10112	8.01625	7.96979	7.9054	8.61793	0.0979798	8.05246	0.1056	0	2.41093e-05	0.00159725	-0.565465	0.565465	-7.76474	3.04236
chr10	47157983	47174094	ANXA8L1	7590	7933312	5.38635	5.45973	5.63752	5.96553	5.98516	5.94746	6.34676	6.07309	6.04193	5.49453	0.129155	6.05999	0.14827	0	0.000191067	0.00597821	0.565457	0.565457	5.96066	0.884346
chr7	89783689	89794141	STEAP1	27386	8134030	7.28655	7.10526	7.16817	6.94806	7.20021	6.92103	6.18862	6.52784	5.94148	7.18666	0.0920511	6.6212	0.487821	0	0.055272	0.275771	-0.565454	0.565454	-2.19229	-4.92924
chr5	137620959	137674044	CDC25C	25450	8114425	6.7245	6.57506	6.79106	5.82101	6.14897	6.10303	6.17353	6.30841	6.23473	6.69688	0.110618	6.13161	0.168071	0	0.000306032	0.00806134	-0.565261	0.565261	-5.59346	0.391203
chr20	34359923	34538303	PHF20	20199	8062213	8.15564	7.71358	7.95871	8.41674	8.56967	8.52146	8.4229	8.6035	8.51232	7.94264	0.221472	8.50777	0.0757553	0	0.000129297	0.00457221	0.565122	0.565122	6.27625	1.29289
chr6	110012468	110146634	FIG4	26148	8121429	6.56702	6.73247	6.78217	6.33097	6.59678	6.25852	5.63158	6.09638	5.85888	6.69389	0.112645	6.12885	0.345788	0	0.0140102	0.112346	-0.565036	0.565036	-3.02195	-3.57184
chr11	61556602	61560087	C11orf10	9189	7948606	10.6812	10.6004	10.7279	10.1027	10.2023	10.2358	10.1053	10.0203	9.96287	10.6698	0.0644791	10.1049	0.103887	0	1.37864e-05	0.00111397	-0.56492	0.56492	-8.31341	3.62009
chr15	35270544	35280469	ZNF770	13013	7987361	8.81455	8.73443	8.98681	9.32511	9.43849	9.53484	9.33042	9.47188	9.35999	8.84526	0.128961	9.41012	0.0851633	0	1.92828e-05	0.00139659	0.564857	0.564857	7.98056	3.2736
chr13	73356197	73590592	PIBF1	11192	7969390	7.52439	7.51911	7.61725	7.98377	8.22431	8.18465	8.05051	8.08737	8.17967	7.55358	0.0552009	8.11838	0.0927967	0	6.89618e-06	0.000755183	0.5648	0.5648	9.03534	4.33166
chr19	9404951	9415795	ZNF699	17396	8033746	4.51371	4.52165	4.36911	4.92021	5.03704	5.11536	4.877	5.2295	5.01756	4.46816	0.0858672	5.03278	0.128614	0	5.58298e-05	0.0027226	0.564623	0.564623	6.99235	2.16967
chr12	104850776	105151888	CHST11	10161	7958202	8.33193	8.56358	8.64724	9.14308	9.02837	8.98809	9.19888	8.98809	9.11913	8.51425	0.163339	9.0776	0.0885095	0	4.81768e-05	0.00247073	0.563356	0.563356	7.12369	2.32323
chr18	61144191	61172317	SERPINB5	16184	8021584	4.24166	4.68574	4.49074	3.93538	3.89461	3.8958	4.02571	3.95198	3.75637	4.47271	0.222589	3.90998	0.0892583	0	0.000179335	0.0056938	-0.562734	0.562734	-6.01117	0.950666
chr1	151336778	151345209	SELENBP1	6309	7919984	6.38541	6.77601	6.79358	6.13095	6.10606	6.26795	6.1159	5.93793	5.97659	6.65167	0.230753	6.08923	0.118537	0	0.00039013	0.00950254	-0.562436	0.562436	-5.40963	0.137001
chr14	35179647	35183898	CFL2	12141	7978586	9.01746	8.81182	8.79193	8.44341	8.4527	8.37543	8.12414	8.19729	8.2782	8.87373	0.124868	8.31186	0.134674	0	0.000118918	0.00433809	-0.561872	0.561872	-6.34526	1.38038
chr5	172410763	172461900	ATP6V0E1	24987	8110022	10.8451	10.7518	10.8581	10.2629	10.282	10.318	10.3618	10.1694	10.1483	10.8183	0.0579821	10.257	0.0834951	0	4.55957e-06	0.000566807	-0.561295	0.561295	-9.49027	4.75389
chr5	93954052	94033326	ANKRD32	24676	8106931	6.77568	6.27668	6.29939	6.78213	6.96333	6.91316	7.11178	7.30405	6.9963	6.45058	0.281768	7.01179	0.17915	0	0.00243925	0.0328632	0.561208	0.561208	4.12403	-1.77659
chr6	3225760	3225870	TUBB2A	25679	8116653	9.68745	9.83511	9.76052	9.25473	8.99282	9.48732	9.09133	9.1647	9.20906	9.76103	0.0738295	9.19999	0.168294	0	0.000247728	0.00705081	-0.561035	0.561035	-5.75646	0.612492
chr14	88851269	88904804	SPATA7	11890	7976084	7.06921	6.73891	6.81482	6.85351	6.88108	6.81256	6.11595	5.68751	5.53197	6.87431	0.172999	6.31376	0.617169	0	0.120617	0.434611	-0.56055	0.56055	-1.70962	-5.65878
chr17	7620672	7737062	DNAH2	14577	8004580	6.50365	6.65617	6.64476	6.15011	6.15011	6.04493	6.04978	5.99267	5.86088	6.60153	0.0849571	6.04141	0.108332	0	2.4114e-05	0.00159725	-0.560114	0.560114	-7.76456	3.04215
chr14	32030646	32329531	NUBPL	11666	7973826	7.5611	7.10988	7.42093	6.83042	6.95324	7.00887	6.78718	6.88246	6.36208	7.36397	0.230943	6.80404	0.230944	0	0.00387193	0.0455075	-0.559928	0.559928	-3.82365	-2.25538
chr14	74353508	74398981	ZNF410	11842	7975645	7.77526	7.56339	7.75901	8.31972	8.23425	8.0861	8.29514	8.30139	8.31725	7.69922	0.117907	8.25897	0.0902107	0	1.98366e-05	0.00140828	0.559757	0.559757	7.95296	3.24432
chr7	45951844	45960871	IGFBP3	27945	8139488	6.43026	6.42273	6.49371	5.99022	5.84814	5.99022	5.81061	5.94072	5.75522	6.4489	0.0389872	5.88919	0.0988706	0	8.70418e-06	0.000857707	-0.559713	0.559713	-8.78728	4.09309
chr14	89622521	90085456	FOXN3	12350	7980680	7.11217	7.35373	7.44449	6.99951	6.95544	7.00246	6.46867	6.52841	6.51005	7.30346	0.171769	6.74409	0.266009	0	0.00514287	0.0557047	-0.55937	0.55937	-3.64281	-2.54828
chr14	67853700	67878871	PLEK2	12248	7979710	8.45121	8.56874	8.58508	8.02022	8.02872	8.05655	8.04308	7.92749	7.77825	8.53501	0.0730314	7.97572	0.106941	0	1.94013e-05	0.00139659	-0.559299	0.559299	-7.97458	3.26727
chr8	28203102	28243983	ZNF395	29054	8149986	5.94087	6.14447	6.36787	5.6087	5.70909	5.63232	5.43806	5.52835	5.6349	6.15107	0.213577	5.5919	0.0950818	0	0.000177461	0.00565653	-0.559167	0.559167	-6.01956	0.961658
chr9	130702858	130742812	FAM102A	30503	8164343	7.85228	7.89443	7.74126	7.40366	7.40366	7.40366	7.19679	7.04374	7.17317	7.82932	0.079125	7.27078	0.15461	0	0.000161084	0.00528569	-0.558542	0.558542	-6.09732	1.06297
chr8	19674918	19709589	INTS10	28511	8144894	8.90551	8.8267	8.96797	8.35291	8.45653	8.35191	8.24218	8.32227	8.32413	8.90006	0.0707965	8.34166	0.0692912	0	2.81117e-06	0.000411131	-0.558404	0.558404	-10.046	5.2444
chr6	41888965	41900784	BYSL	25953	8119492	7.09828	7.02131	7.10737	7.66532	7.83549	7.53061	7.53061	7.53061	7.71089	7.07566	0.0472832	7.63392	0.126142	0	3.82008e-05	0.00212877	0.558265	0.558265	7.334	2.56463
chr20	18118499	18169031	CSRP2BP	20097	8061138	7.07242	6.90616	6.99871	7.61685	7.59575	7.47247	7.60702	7.53925	7.47247	6.99243	0.08331	7.55063	0.0662558	0	3.2185e-06	0.000444038	0.558203	0.558203	9.88785	5.10751
chr2	201450711	201536218	AOX1	18815	8047300	5.4309	4.95299	4.96519	4.54003	4.43972	4.59576	4.76218	4.63113	4.38015	5.11636	0.272468	4.55816	0.137411	0	0.0011136	0.0194133	-0.5582	0.5582	-4.65373	-0.959951
chr11	59548559	59549224	FABP5	9173	7948420	9.80985	9.26707	8.52412	9.72893	9.70448	9.73113	10.0451	9.64818	9.69153	9.20035	0.64546	9.75822	0.143753	0	0.0361802	0.212653	0.557875	0.557875	2.44857	-4.51784
chr17	33570090	33594420	SLFN5	14773	8006531	9.69877	9.59316	9.38585	8.98535	9.25302	9.17773	8.72878	8.99072	8.87577	9.55926	0.159192	9.0019	0.192291	0	0.00102394	0.0184474	-0.557366	0.557366	-4.71211	-0.872295
chr3	10326103	10327430	C3orf42	21782	8077815	6.03799	5.95463	6.34696	6.49932	6.66415	6.39398	6.98585	6.58118	6.89862	6.11319	0.206694	6.67052	0.230335	0	0.00333746	0.0411156	0.557321	0.557321	3.91936	-2.10171
chr10	27283999	27389433	ANKRD26	7514	7932637	7.30343	7.22561	7.34181	7.63181	8.02163	7.81779	7.7297	7.96742	7.91636	7.29028	0.0592063	7.84745	0.148811	0	0.000113505	0.00424148	0.557171	0.557171	6.38389	1.42907
chr5	146770371	146889619	DPYSL3	25500	8114920	5.43991	5.40729	5.42013	4.78504	4.81775	4.93934	4.81259	4.93934	4.89824	5.42244	0.0164323	4.86538	0.0686036	0	1.26002e-06	0.000252852	-0.55706	0.55706	-11.0293	6.05002
chr1	38268614	38273867	YRDC	5819	7915084	7.28517	7.21894	7.14764	7.87813	7.86564	7.68426	7.87557	7.67094	7.67094	7.21725	0.0687824	7.77424	0.108493	0	2.04913e-05	0.00144243	0.556993	0.556993	7.92138	3.21072
chr8	17780356	17885484	PCM1	28504	8144812	9.90265	9.76017	9.77584	9.18284	9.24979	9.23819	9.24901	9.29746	9.31813	9.81289	0.0781347	9.2559	0.0476125	0	1.2016e-06	0.000249771	-0.556985	0.556985	-11.09	6.09733
chr6	110931181	111136840	CDK19	26852	8128867	8.18736	8.53333	8.27492	7.74314	7.80504	7.94063	7.4046	8.06469	7.69315	8.33187	0.179877	7.77521	0.226787	0	0.00262776	0.0347153	-0.556662	0.556662	-4.0751	-1.85388
chr17	74261283	74267375	FAM100B	15108	8010050	6.47417	6.61268	6.92395	6.09294	6.18964	6.2045	5.95348	5.95916	6.28404	6.67027	0.230353	6.11396	0.136392	0	0.000615264	0.012873	-0.556308	0.556308	-5.074	-0.339817
chr22	47080307	47134161	CERK	21710	8076792	6.1432	6.11477	6.27429	6.67029	6.92044	6.74203	6.61856	6.70248	6.74655	6.17742	0.0850868	6.73339	0.103302	0	2.03585e-05	0.0014367	0.555973	0.555973	7.9277	3.21745
chr7	30536237	30544452	GGCT	27868	8138857	9.80918	9.70476	9.66406	10.1498	10.1559	10.2095	10.3919	10.3454	10.4357	9.726	0.0748562	10.2814	0.125175	0	4.86548e-05	0.00248406	0.555362	0.555362	7.11484	2.31295
chr4	103998782	104021025	BDH2	24179	8102065	4.3161	4.31203	4.35146	3.86053	3.86053	3.86053	3.63033	3.85162	3.56552	4.32653	0.0216842	3.77151	0.136055	0	5.60309e-05	0.00272737	-0.555023	0.555023	-6.98917	2.16592
chr7	22983258	23053748	FAM126A	27829	8138553	7.92117	7.68411	7.8546	8.19411	8.37853	8.19001	8.35191	8.59735	8.53797	7.81996	0.122268	8.37498	0.169404	0	0.000403831	0.00964942	0.55502	0.55502	5.38378	0.100865
chr22	29083731	29137822	CHEK2	21536	8075164	6.80719	6.56701	6.84329	6.20645	6.52369	6.76064	5.94935	5.97667	5.68871	6.73916	0.150175	6.18425	0.397933	0	0.0294369	0.185382	-0.554911	0.554911	-2.57288	-4.31474
chr21	15436790	15441414	ANKRD20B	20775	8067864	3.99242	4.36319	4.40313	4.48683	4.5135	5.2957	5.37642	4.66819	4.50561	4.25291	0.226475	4.80771	0.415164	0	0.0391828	0.223356	0.554792	0.554792	2.40048	-4.59587
chr21	40928369	41034816	B3GALT5	20874	8068633	4.37839	4.68293	4.9752	5.10633	5.23718	5.13136	5.60732	5.12065	5.19741	4.67884	0.298425	5.23337	0.189946	0	0.00366058	0.0437713	0.554535	0.554535	3.85973	-2.19734
chr6	43639040	43655528	MRPS18A	26654	8126646	7.1485	7.17666	7.15323	7.72058	7.70326	7.62385	7.70443	7.9717	7.55904	7.15946	0.01508	7.71381	0.140568	0	6.83875e-05	0.0030572	0.554346	0.554346	6.81443	1.95815
chr12	102406720	102455847	CCDC53	10870	7965846	6.7501	6.33137	6.67613	6.22248	6.58879	6.21553	5.53988	5.87775	5.74699	6.58587	0.223482	6.0319	0.381365	0	0.0289365	0.183132	-0.553964	0.553964	-2.58321	-4.29779
chr11	69061612	69064754	MYEOV	8478	7942118	5.99274	6.29478	6.11198	6.8376	6.86764	6.46366	6.83123	6.52751	6.59375	6.13317	0.152132	6.6869	0.178955	0	0.000711086	0.0142317	0.55373	0.55373	4.96979	-0.491218
chrX	15262109	15288270	ASB9	31260	8171392	4.83946	4.79055	4.75996	4.31019	4.3603	4.46323	4.0941	4.13625	4.09362	4.79666	0.0401031	4.24295	0.156625	0	0.000147534	0.00501941	-0.553706	0.553706	-6.16844	1.15489
chr10	75754951	75879918	VCL	7136	7928444	8.92617	8.90618	8.86223	8.45052	8.45052	8.42625	8.2805	8.28447	8.17644	8.89819	0.0327091	8.34478	0.114112	0	2.05891e-05	0.00144351	-0.553406	0.553406	-7.91676	3.20579
chr20	36611409	36661834	KIAA0406	20603	8066200	7.60675	7.5055	7.67829	8.14086	8.1939	8.18858	8.19394	8.04337	8.13966	7.59685	0.0868179	8.15005	0.0581472	0	2.60492e-06	0.000391599	0.553203	0.553203	10.1361	5.32136
chr3	44379633	44450940	C3orf23	21914	8079170	7.63016	7.48185	7.49804	6.7977	7.02852	7.11555	6.83167	7.09701	7.0321	7.53668	0.0813562	6.98376	0.135856	0	8.48068e-05	0.00356906	-0.552925	0.552925	-6.62922	1.73358
chr11	71713910	71791573	NUMA1	9341	7950086	6.79432	6.68648	6.9688	6.38531	6.33043	6.28973	6.13876	6.10359	6.33709	6.81653	0.14246	6.26415	0.11537	0	8.97078e-05	0.00372201	-0.552384	0.552384	-6.58144	1.67491
chr7	44646171	44748669	OGDH	27213	8132592	7.58817	7.89325	8.09219	7.39807	7.39553	7.31611	7.2845	7.04074	7.40133	7.85787	0.253865	7.30605	0.13893	0	0.000956568	0.017569	-0.551826	0.551826	-4.7597	-0.801205
chr5	137801181	137805004	EGR1	24818	8108370	7.8055	8.56248	8.02149	7.49936	7.60456	7.53969	7.5907	7.72976	7.50493	8.12982	0.389947	7.57817	0.0858916	0	0.00327844	0.0406142	-0.551655	0.551655	-3.93091	-2.08324
chr19	49557531	49562117	CGB7	17858	8038299	6.67695	6.46377	6.9962	6.28711	6.23298	6.16919	6.17874	6.00161	6.09444	6.71231	0.267973	6.16068	0.101294	0	0.000610395	0.0128128	-0.551631	0.551631	-5.07976	-0.331504
chr3	122283140	122294044	DTX3L	22185	8082075	7.20109	7.3969	7.30646	6.61743	6.80938	6.83761	6.71799	6.86499	6.65285	7.30148	0.0980012	6.75004	0.102435	0	2.57431e-05	0.00166408	-0.551441	0.551441	-7.70225	2.9744
chr5	118788204	118878027	HSD17B4	24741	8107532	9.52315	9.38253	9.32809	8.8607	9.08601	9.03894	8.43409	8.9779	8.76406	9.41126	0.100655	8.86028	0.239836	0	0.00246204	0.0331014	-0.550974	0.550974	-4.11791	-1.78625
chr1	33240840	33283754	YARS	5775	7914563	8.86158	8.85366	8.87293	9.41786	9.47353	9.40525	9.39335	9.37228	9.4196	8.86272	0.00968363	9.41365	0.0341562	0	1.67746e-07	7.13385e-05	0.550923	0.550923	13.8841	8.0163
chr12	65107222	65153212	GNS	10756	7964701	8.97878	8.79112	8.91488	8.37567	8.47533	8.47533	8.21946	8.31399	8.20591	8.89493	0.0954073	8.34428	0.119144	0	5.13852e-05	0.00256696	-0.550648	0.550648	-7.06604	2.2561
chr11	126173647	126215648	DCPS	8781	7945101	7.66778	7.57617	7.75821	7.16993	7.15115	7.19701	6.92099	7.29766	6.96433	7.66738	0.0910215	7.11685	0.144729	0	0.000136888	0.00474207	-0.550538	0.550538	-6.22949	1.23323
chr17	48450590	48458820	EME1	14954	8008310	6.56177	6.46913	6.77128	7.12664	7.33155	7.2669	7.04871	6.88481	7.24789	6.60072	0.154797	7.15108	0.165728	0	0.000528773	0.0115997	0.550358	0.550358	5.1843	-0.181299
chr22	37576206	37591555	C1QTNF6	21611	8075897	5.8054	6.0597	6.12273	5.59434	5.33323	5.30293	5.59434	5.59434	5.25589	5.99594	0.168	5.44585	0.164526	0	0.000591641	0.012564	-0.550097	0.550097	-5.10239	-0.298854
chr19	55644197	55660574	TNNT1	17978	8039340	7.84417	8.00524	8.04621	7.25097	7.48721	7.50809	7.31017	7.50809	7.42668	7.96521	0.106802	7.4152	0.110068	0	4.20133e-05	0.0022482	-0.550005	0.550005	-7.24724	2.4657
chr8	21995533	21999448	REEP4	29019	8149673	6.4028	6.15008	6.44302	5.91972	5.89425	5.88944	5.79314	5.63036	5.57092	6.33197	0.158797	5.78297	0.148847	0	0.000346729	0.00878951	-0.548999	0.548999	-5.49848	0.26048
chr20	35280169	35374482	NDRG3	20593	8066051	8.05177	8.15892	8.40729	7.70815	7.90788	7.98927	7.21673	7.66146	7.45945	8.20599	0.182376	7.65716	0.285952	0	0.00831189	0.0775544	-0.548834	0.548834	-3.34242	-3.04094
chr13	73324019	73324411	LOC100129884	11462	7971965	3.90585	3.76453	3.5952	3.88437	4.29948	4.03003	4.75925	4.24224	4.60774	3.75519	0.155538	4.30385	0.333015	0	0.0149691	0.117219	0.548658	0.548658	2.98166	-3.63872
chr4	4269428	4291893	LYAR	23868	8099107	9.60267	9.21002	9.38389	9.85112	9.96237	10.0755	9.89083	10.0043	9.89716	9.39886	0.196753	9.94688	0.0835059	0	0.000110779	0.00419262	0.548025	0.548025	6.40411	1.45448
chr7	43906157	43909120	MRPS24	27921	8139250	8.99888	8.94288	9.2164	9.65227	9.53065	9.73346	9.67628	9.46753	9.54389	9.05272	0.144493	9.60068	0.101849	0	6.22498e-05	0.00288249	0.54796	0.54796	6.89649	2.05622
chr5	159820155	159827060	C5orf54	25567	8115600	4.51312	3.89875	4.88127	3.78208	4.47688	3.78849	3.6547	3.87477	3.72372	4.43105	0.496379	3.88344	0.299789	0	0.0394407	0.224154	-0.547605	0.547605	-2.39652	-4.60228
chr14	69658228	69709072	EXD2	11810	7975311	7.48032	7.55964	7.59606	7.13748	7.12516	7.23047	6.62174	7.03798	6.83585	7.54534	0.0591779	6.99811	0.227653	0	0.00167375	0.0254097	-0.54723	0.54723	-4.37509	-1.38487
chr12	51454990	51477336	CSRNP2	10621	7963235	6.64166	6.55888	6.65681	7.25506	7.22897	7.02685	7.24901	7.03193	7.20072	6.61912	0.0527099	7.16542	0.107077	0	1.86898e-05	0.00138223	0.546308	0.546308	8.0111	3.3059
chr10	88516396	88684945	BMPR1A	7180	7928855	8.03385	7.76545	7.62017	8.27296	8.43919	8.30456	8.39204	8.27296	8.43434	7.80649	0.209869	8.35268	0.0783929	0	0.000136121	0.00474175	0.546184	0.546184	6.23408	1.2391
chr12	104382765	104457961	GLT8D2	10880	7965941	4.22373	4.26273	4.08765	3.66246	3.76416	3.28293	3.56207	3.7054	3.89602	4.19137	0.0919142	3.64551	0.209349	0	0.00118506	0.0202838	-0.545865	0.545865	-4.6107	-1.02487
chr16	56642496	56643409	MT2A	13744	7995783	11.9681	11.8025	11.9187	11.6053	11.2467	11.3942	11.6231	11.1574	11.0777	11.8965	0.0850362	11.3508	0.229634	0	0.00194231	0.0282668	-0.545703	0.545703	-4.27518	-1.53978
chr8	42396756	42408123	C8orf40	28625	8146225	6.73379	6.76078	7.12843	6.42237	6.42869	6.14196	6.48117	6.46388	6.0354	6.87433	0.220468	6.32891	0.190365	0	0.00195466	0.028394	-0.545421	0.545421	-4.27095	-1.54638
chr8	144669513	144670419	EEF1D	29436	8153457	5.18073	5.18277	4.87195	5.596	5.43065	5.75937	5.6228	5.9033	5.43065	5.07848	0.178864	5.6238	0.185412	0	0.00119065	0.0203291	0.545313	0.545313	4.60745	-1.02978
chr11	113668597	113746265	USP28	9526	7951752	8.47959	8.84391	8.68701	7.80605	8.32748	8.21148	7.71772	8.4394	8.24819	8.67017	0.182747	8.12505	0.293293	0	0.00964875	0.0864829	-0.545114	0.545114	-3.2503	-3.19317
chr20	47835843	47860614	DDX27	20301	8063315	8.56137	8.53997	8.8569	9.10637	9.26472	9.14874	9.33885	9.13044	9.19753	8.65275	0.177127	9.19777	0.0890809	0	8.62706e-05	0.00361186	0.545026	0.545026	6.61464	1.71571
chr15	25582396	25684128	UBE3A	12969	7986769	8.66422	8.72745	8.68148	9.19227	9.24167	9.21448	9.1377	9.31975	9.31054	8.69105	0.0326837	9.23607	0.0702021	0	1.93475e-06	0.000325692	0.545017	0.545017	10.494	5.62087
chr20	56223452	56286541	PMEPA1	20717	8067233	5.43436	5.20792	5.49883	5.90003	6.04645	5.8585	6.09332	5.72054	5.93304	5.38037	0.152781	5.92531	0.134163	0	0.0002165	0.00653361	0.544942	0.544942	5.86185	0.753547
chr5	148361713	148442737	SH3TC2	25505	8114991	5.06884	5.36887	5.26711	4.37886	4.65427	4.86141	4.73904	4.79312	4.71581	5.23494	0.152582	4.69042	0.16803	0	0.000594371	0.0125971	-0.54452	0.54452	-5.09905	-0.303671
chr5	175875378	175937075	FAF2	25003	8110169	8.63312	8.51646	8.74972	8.16696	8.2628	8.26649	8.0494	7.92676	7.86293	8.6331	0.116626	8.08922	0.171337	0	0.000472111	0.010761	-0.543877	0.543877	-5.26767	-0.0626667
chr15	49030136	49103270	CEP152	13101	7988537	8.04595	7.7438	7.98994	8.38418	8.61353	8.43932	8.43217	8.54339	8.40848	7.92656	0.160737	8.47018	0.088891	0	6.09832e-05	0.00284011	0.543616	0.543616	6.91452	2.07765
chr3	132316094	132321382	CCRL1	22242	8082745	3.93119	4.13869	3.54435	4.35318	4.1281	4.20935	4.98252	4.83831	3.9772	3.87141	0.301647	4.41478	0.405304	0	0.0458155	0.245777	0.543369	0.543369	2.30602	-4.74812
chr16	89299273	89300504	ZNF778	13941	7997904	6.15666	5.88548	6.19511	5.70526	5.59655	5.9912	5.84607	5.10866	4.96833	6.07908	0.168765	5.53601	0.410009	0	0.0370877	0.215673	-0.54307	0.54307	-2.43363	-4.54211
chr14	90422246	90511108	TDP1	11900	7976160	8.04058	8.09872	7.9668	7.95955	8.07734	7.91236	7.1809	6.84868	6.97634	8.03537	0.0661163	7.49253	0.550359	0	0.092393	0.37384	-0.542838	0.542838	-1.87696	-5.41458
chr3	100468179	100712314	ABI3BP	22851	8089145	4.4978	4.67589	4.5556	4.04195	4.04445	4.11007	4.07135	3.89199	4.04445	4.57643	0.0908512	4.03404	0.0743377	0	7.16361e-06	0.000770669	-0.542386	0.542386	-8.99442	4.29272
chrX	70459474	70474996	ZMYM3	31468	8173457	7.26367	7.32222	7.28721	6.68854	7.00081	7.05902	6.28982	6.73752	6.7175	7.29103	0.0294601	6.74887	0.273915	0	0.00480444	0.0530524	-0.542164	0.542164	-3.68594	-2.47814
chr1	145611036	145690661	RNF115	4840	7904830	9.07063	8.91633	9.03496	8.73417	8.85496	8.97556	7.88398	8.24596	8.09625	9.00731	0.0807792	8.46515	0.448716	0	0.0476183	0.251565	-0.542157	0.542157	-2.28267	-4.78552
chr14	53323991	53417815	FERMT2	12199	7979204	9.24277	9.42862	9.53401	8.87369	8.97301	8.96313	8.74115	8.8297	8.77927	9.4018	0.147463	8.85999	0.0950317	0	5.73082e-05	0.00273456	-0.541807	0.541807	-6.96925	2.14244
chr1	110198703	110208182	GSTM4	4749	7903742	7.20502	7.3849	7.56606	6.62565	7.13227	7.00887	6.53132	7.00887	6.75547	7.38533	0.180522	6.84374	0.241143	0	0.0041292	0.0477666	-0.541585	0.541585	-3.78244	-2.32185
chr5	54720503	54937869	PPAP2A	25186	8112107	5.75438	6.00044	5.93607	5.52262	5.54002	5.38675	5.29965	5.07067	5.3161	5.89696	0.127608	5.35597	0.172484	0	0.000558114	0.0120308	-0.540992	0.540992	-5.14484	-0.237812
chr8	30013813	30041060	DCTN6	28569	8145660	9.03818	8.87941	8.90317	8.45554	8.5055	8.51194	8.39924	8.26826	8.25583	8.94025	0.0856325	8.39938	0.113918	0	4.14802e-05	0.00223447	-0.54087	0.54087	-7.25884	2.47898
chrX	152086665	152142025	ZNF185	31185	8170602	6.3341	6.36458	6.43315	6.83445	6.83445	6.83445	7.01589	6.9944	6.99369	6.37728	0.0507322	6.91789	0.091751	0	8.88939e-06	0.000864629	0.54061	0.54061	8.76512	4.07149
chr19	57954778	57956853	ZNF749	17215	8031748	4.90735	4.68516	4.61595	5.1531	5.56248	5.1531	5.26818	5.25493	5.2684	4.73615	0.152242	5.2767	0.150227	0	0.000372868	0.00917442	0.540542	0.540542	5.44363	0.184383
chr12	31824071	31882052	AMN1	10527	7962185	7.80161	7.89702	8.00887	7.128	7.48793	7.44764	7.28223	7.36634	7.46329	7.9025	0.103739	7.36257	0.13754	0	0.000138087	0.00476321	-0.539931	0.539931	-6.22236	1.2241
chr1	84330711	84464833	TTLL7	6027	7917199	4.67881	4.90703	4.63719	5.2766	5.30826	5.39102	5.00927	5.37529	5.32228	4.74101	0.145278	5.28045	0.139498	0	0.000249141	0.00707599	0.539443	0.539443	5.75204	0.60654
chr1	24683489	24741587	C1orf201	5697	7913787	5.57953	5.49333	5.53736	6.14105	6.08429	6.42208	5.95595	5.9808	5.86877	5.53674	0.0431034	6.07549	0.195187	0	0.000711562	0.0142317	0.538749	0.538749	4.96931	-0.491918
chr16	69373546	69377009	NIP7	13842	7996934	10.7736	10.5681	10.6741	11.2261	11.2158	11.1464	11.3189	11.2121	11.1447	10.6719	0.102733	11.2107	0.0639892	0	6.44237e-06	0.000728056	0.538744	0.538744	9.10893	4.40128
chr14	35030615	35099367	SNX6	12140	7978570	8.97612	9.10091	8.98865	8.48431	8.56556	8.53073	8.31704	8.50333	8.5	9.02189	0.0687142	8.48349	0.0864199	0	8.9536e-06	0.000866435	-0.538398	0.538398	-8.75756	4.0641
chr10	38238500	38265561	ZNF25	7565	7933105	6.16654	5.62854	6.16376	6.40327	6.72506	6.35581	6.65885	6.6552	6.34843	5.98628	0.309814	6.52444	0.172922	0	0.00382062	0.0451393	0.538154	0.538154	3.83221	-2.24159
chr6	31802645	31807541	C6orf48	32037	8179326	8.80112	8.64954	8.6451	8.35357	8.36175	8.1717	8.24899	7.85906	7.97076	8.69859	0.0888217	8.16097	0.206201	0	0.00118688	0.0202862	-0.537614	0.537614	-4.60964	-1.02647
chr4	89647106	89978323	FAM13A	24145	8101728	7.73855	7.87235	7.98739	7.33818	7.43412	7.44788	7.17219	7.24943	7.32924	7.8661	0.124539	7.32851	0.106004	0	5.79093e-05	0.00274864	-0.537588	0.537588	-6.96004	2.13156
chr6	112391980	112408716	TUBE1	26863	8128977	7.11546	6.90859	7.10332	7.52115	7.66721	7.71596	7.48532	7.60279	7.48724	7.04246	0.11609	7.57995	0.0976149	0	3.57814e-05	0.00203607	0.537486	0.537486	7.39412	2.63264
chr20	24943561	24973425	C20orf3	20530	8065433	7.80471	7.75075	7.82237	8.3401	8.3527	8.33149	8.4205	8.3082	8.22674	7.79261	0.0373105	8.32995	0.0631641	0	1.51868e-06	0.000281061	0.537347	0.537347	10.7934	5.86358
chr8	27950409	28048673	ELP3	28560	8145586	9.68322	9.6251	9.72865	9.26084	9.22906	9.21223	9.16316	8.97446	9.01046	9.67899	0.0519041	9.1417	0.120379	0	4.09058e-05	0.00221708	-0.537285	0.537285	-7.27153	2.49349
chr10	48901113	48922972	AGAP4	7598	7933405	7.9671	8.06937	8.07807	8.61185	8.43163	8.44132	8.84138	8.33678	8.78973	8.03818	0.0617081	8.57545	0.206688	0	0.00108207	0.0190453	0.537268	0.537268	4.67367	-0.929956
chr7	107564263	107643804	LAMB1	28233	8142194	6.05403	6.0639	6.01578	5.63089	5.55967	5.46034	5.52368	5.4365	5.43312	6.04457	0.0254169	5.50737	0.0787463	0	3.42834e-06	0.000450436	-0.537204	0.537204	-9.81473	5.04352
chr11	94823012	94865807	ENDOD1	8602	7943293	8.32241	8.10451	8.06352	7.44554	7.69474	7.65766	7.66944	7.6305	7.66022	8.16348	0.139153	7.62635	0.0909604	0	4.47721e-05	0.00236065	-0.537131	0.537131	-7.18965	2.39952
chr10	14880163	14913740	HSPA14	6932	7926299	7.69462	7.57106	7.50059	8.16587	8.20273	8.0261	8.14715	8.0451	8.16791	7.58875	0.09822	8.12581	0.072395	0	8.46078e-06	0.000845444	0.537055	0.537055	8.8172	4.12219
chr11	134094499	134117686	VPS26B	8801	7945275	7.26358	7.26445	7.27239	6.94396	6.86191	6.83618	6.4955	6.76265	6.4789	7.26681	0.00485546	6.72985	0.196754	0	0.000721261	0.0143546	-0.536959	0.536959	-4.95962	-0.506076
chr5	72848160	72861511	ANKRA2	25236	8112596	5.80781	5.73728	5.76175	4.9937	5.39945	5.17726	5.36323	5.35603	5.10663	5.76895	0.0358092	5.23272	0.16501	0	0.000255666	0.00721063	-0.53623	0.53623	-5.73196	0.579471
chr11	118097409	118123065	MPZL3	9547	7952036	6.02102	6.14999	6.1833	5.72524	5.30238	5.40168	5.74211	5.63084	5.69012	6.1181	0.0857096	5.58206	0.184895	0	0.000640489	0.0132276	-0.536041	0.536041	-5.04496	-0.381852
chr19	38755167	38783108	SPINT2	16875	8028311	6.07087	5.97105	5.92078	6.38891	6.3253	6.3291	6.80245	6.65609	6.63693	5.98757	0.0763934	6.52313	0.201719	0	0.00101526	0.018332	0.535564	0.535564	4.71805	-0.863411
chr2	165541256	165698650	COBLL1	19692	8056343	4.82103	4.54221	4.70046	4.07283	4.22177	4.23067	4.15944	4.15204	4.07876	4.6879	0.139834	4.15259	0.0674433	0	2.10017e-05	0.00146292	-0.535314	0.535314	-7.89753	3.18526
chr1	145438469	145442635	TXNIP	4832	7904726	10.6618	10.6935	10.7978	10.6938	10.3604	10.3622	10.4529	9.63792	9.58736	10.7177	0.0711652	10.1824	0.458078	0	0.0534906	0.27022	-0.535282	0.535282	-2.21218	-4.89775
chr3	69788633	70017487	MITF	22043	8080938	8.2345	8.21847	8.14668	7.66365	7.88122	7.93924	7.4405	7.6657	7.39897	8.19989	0.0467681	7.66488	0.220513	0	0.00156121	0.0242427	-0.535005	0.535005	-4.42215	-1.31236
chrX	101395448	101397942	TCEAL6	31538	8174134	8.21074	7.84478	8.01195	7.53034	7.45237	7.59131	7.63905	7.45913	7.25428	8.02249	0.183207	7.48775	0.135652	0	0.000402581	0.0096368	-0.534744	0.534744	-5.3861	0.104111
chr14	54863673	54886936	CDKN3	11738	7974404	10.0301	9.9066	9.96964	9.25666	9.54735	9.51024	9.19619	9.73491	9.36031	9.96877	0.0617388	9.43428	0.201314	0	0.000959666	0.0176135	-0.534494	0.534494	-4.75743	-0.804583
chr2	73956989	73964513	TPRKB	19343	8053036	8.27106	7.85742	8.16531	8.66949	8.63263	8.62197	8.73457	8.65678	8.4774	8.09793	0.214891	8.63214	0.0854922	0	0.000208454	0.00636811	0.534211	0.534211	5.89169	0.793188
chr8	66515056	66546432	ARMC1	29173	8151066	8.59416	8.47899	8.48318	8.92966	9.18766	9.03677	8.96406	9.11843	9.07955	8.51877	0.0653202	9.05269	0.0964405	0	1.52355e-05	0.00118372	0.533913	0.533913	8.21315	3.51699
chr12	52463760	52471279	C12orf44	9911	7955606	6.01591	6.14999	6.38548	6.90833	6.77661	6.54449	6.87404	6.54449	6.65782	6.18379	0.187089	6.71763	0.1599	0	0.000802821	0.0153811	0.533837	0.533837	4.88328	-0.618089
chr1	39303870	39325495	RRAGC	5825	7915160	8.30098	8.27547	8.19947	7.74724	7.79191	7.90969	7.19072	7.88068	7.82945	8.25864	0.0528047	7.72495	0.268211	0	0.00483268	0.0531473	-0.533691	0.533691	-3.68222	-2.48418
chr14	92435861	92506386	TRIP11	12369	7980923	8.10839	8.21719	8.45917	8.80628	9.13112	9.11258	8.50426	8.60368	8.61204	8.26158	0.179551	8.79499	0.271504	0	0.00762647	0.0728352	0.533409	0.533409	3.39582	-2.9529
chr7	93551016	93555826	GNG11	27400	8134257	6.26684	6.01698	6.26774	5.70517	5.75225	5.75894	5.71735	5.75894	5.21007	6.18385	0.144516	5.65045	0.216936	0	0.00222071	0.0308712	-0.533399	0.533399	-4.18605	-1.67907
chr1	41445007	41478235	CTPS	4445	7900510	8.76725	8.53881	8.67247	9.34432	9.31592	9.06802	9.21202	9.09445	9.12246	8.65951	0.114769	9.19286	0.117197	0	8.05922e-05	0.00344808	0.533351	0.533351	6.67278	1.7868
chr15	89441914	89456642	MFGE8	13335	7991234	6.59229	6.55861	6.517	6.20214	5.92885	6.06765	6.1143	5.96349	5.85927	6.55596	0.0377145	6.02262	0.127776	0	5.58487e-05	0.0027226	-0.533345	0.533345	-6.99205	2.16932
chr19	58095508	58103758	ZIK1	17219	8031768	6.5522	6.7632	6.79707	7.16924	7.10664	7.30625	7.48223	7.07821	7.28055	6.70416	0.13268	7.23719	0.150752	0	0.000333804	0.0085963	0.533028	0.533028	5.52728	0.300256
chr1	213224588	213448116	RPS6KC1	5312	7909661	7.52859	7.35253	7.40519	6.91423	7.05779	6.91675	6.60741	6.82057	7.05779	7.42877	0.0903659	6.89576	0.168576	0	0.000406286	0.00966549	-0.533015	0.533015	-5.37925	0.0945213
chr17	27400528	27507430	MYO18A	15447	8013860	6.46526	6.66387	6.62721	6.14941	6.16011	6.09731	5.75105	6.15405	6.00578	6.58545	0.105684	6.05295	0.158964	0	0.00033515	0.00859712	-0.532497	0.532497	-5.52423	0.296043
chr6	29974373	29977635	HLA-J	32005	8179049	8.53056	8.26694	8.67897	7.86978	7.81949	7.93573	8.31395	7.88801	7.93215	8.49216	0.208683	7.95985	0.178722	0	0.00159999	0.0246841	-0.532308	0.532308	-4.40554	-1.33792
chr19	8386389	8387278	RPS28	16569	8025395	11.3414	11.1632	11.3463	10.8704	10.7442	10.8587	10.9013	10.5833	10.5503	11.2836	0.104331	10.7514	0.152917	0	0.000269935	0.00746126	-0.532266	0.532266	-5.68991	0.522612
chr15	42705021	42749730	ZFP106	13054	7987892	8.42176	8.31841	8.42394	8.83339	8.9947	8.86713	8.81506	8.95812	9.05236	8.38804	0.0603085	8.92013	0.095774	0	1.41611e-05	0.00113468	0.532086	0.532086	8.28641	3.59243
chr2	202671198	202758266	CDK15	18833	8047467	6.3117	6.51196	5.92296	5.57306	5.88573	5.8271	5.48552	5.80214	5.72766	6.24887	0.299485	5.71687	0.15637	0	0.00288478	0.0370159	-0.532	0.532	-4.01406	-1.95068
chr15	23043279	23086436	NIPA1	12957	7986675	6.38157	6.27117	6.14537	6.68567	6.89248	6.85521	6.65837	7.00371	6.69272	6.26603	0.118184	6.79803	0.139798	0	0.000198355	0.00612909	0.531993	0.531993	5.93096	0.84517
chr3	57128276	57204334	IL17RD	22752	8088264	5.10374	5.23069	5.0655	4.62115	4.39334	4.72642	4.43972	4.66035	4.76805	5.13331	0.0864725	4.60151	0.152771	0	0.00023047	0.00677488	-0.531803	0.531803	-5.8128	0.688091
chr10	44101855	44113352	ZNF485	7019	7927173	6.49796	6.11711	6.24955	6.92659	7.03223	6.8794	6.74309	6.62266	6.71601	6.2882	0.193345	6.82	0.152058	0	0.000732085	0.0144986	0.53179	0.53179	4.94897	-0.521653
chr15	68483043	68498448	CALML4	13212	7989968	6.83659	6.83219	7.00033	7.31388	7.38506	7.32215	7.56651	7.59936	7.34166	6.8897	0.0958293	7.42144	0.127918	0	9.74167e-05	0.00389197	0.531734	0.531734	6.51176	1.5888
chr22	22868060	22874613	ZNF280A	21488	8074853	3.86349	3.82622	3.9837	3.41481	3.36681	3.21654	3.42449	3.42449	3.30953	3.89114	0.0822975	3.35945	0.0830608	0	1.07024e-05	0.000966236	-0.53169	0.53169	-8.57173	3.88081
chr5	1461542	1524076	LPCAT1	25068	8110841	9.31618	9.42123	9.56734	9.01908	9.01908	8.8147	8.88092	8.9265	8.75919	9.43492	0.126139	8.90325	0.106269	0	6.56611e-05	0.00296816	-0.531673	0.531673	-6.84985	2.00058
chr6	32407619	32412965	HLA-DRA	25874	8118548	4.70721	3.20126	2.85483	4.97903	6.21617	3.02272	4.03124	2.74101	3.72372	3.58777	0.984822	4.11898	1.29633	0	0.495559	0.811146	0.531216	0.531216	0.709436	-6.78464
chr8	42995646	43056970	HGSNAT	28632	8146285	6.87238	7.20618	6.99901	6.42884	6.47895	6.44176	6.54882	6.45001	6.62076	7.02586	0.168513	6.49486	0.0751086	0	5.89393e-05	0.00277693	-0.531001	0.531001	-6.9445	2.11319
chr7	90032762	90045268	CLDN12	27391	8134091	8.91548	8.70087	8.68917	8.07016	8.40729	8.54942	7.7991	8.19424	8.40729	8.7685	0.127417	8.23792	0.2746	0	0.00678564	0.0672859	-0.530587	0.530587	-3.4686	-2.8332
chr6	7590432	7612200	SNRNP48	25693	8116807	8.7389	8.65987	8.61524	8.12763	8.29615	8.29615	7.83774	8.29615	7.99178	8.67134	0.0626239	8.14093	0.193195	0	0.00079591	0.015338	-0.530405	0.530405	-4.88942	-0.609051
chr12	56862351	56864763	SPRYD4	9986	7956257	7.33837	7.34687	7.51238	7.02973	6.95906	6.95591	6.84875	6.57799	6.84324	7.3992	0.0981038	6.86911	0.159539	0	0.000330689	0.00856426	-0.530091	0.530091	-5.5344	0.310072
chr10	14939358	14996431	DCLRE1C	7469	7932186	6.44472	6.22668	6.42987	6.86483	6.9808	6.98666	6.83603	6.995	6.71847	6.36709	0.121826	6.89696	0.110714	0	7.40145e-05	0.00322837	0.529878	0.529878	6.74596	1.87566
chr5	112227300	112228831	ZRSR1	24725	8107353	6.48026	6.28481	6.43867	6.42807	6.71043	7.17977	7.10591	6.96216	7.19991	6.40125	0.102963	6.93104	0.305731	0	0.010737	0.093363	0.529795	0.529795	3.1846	-3.30199
chr2	173292370	173371010	ITGA6	18728	8046380	11.1583	11.1704	11.0433	10.5381	10.5888	10.5824	10.6068	10.6414	10.611	11.124	0.0701633	10.5947	0.0345715	0	8.53241e-07	0.000205803	-0.529254	0.529254	-11.5364	6.43717
chr19	53642648	53662280	ZNF347	17945	8039054	6.87352	6.47206	6.80175	7.16782	7.40088	7.40778	6.9672	7.44764	7.07822	6.71577	0.214096	7.24492	0.201398	0	0.00278389	0.0361452	0.529148	0.529148	4.0373	-1.91376
chr2	133174616	133403180	GPR39	18622	8045336	6.04376	6.29545	6.35457	5.95403	5.77574	5.7478	5.83126	5.35446	5.55166	6.23126	0.165048	5.70249	0.215009	0	0.00256149	0.034098	-0.528771	0.528771	-4.09186	-1.82736
chr12	42853050	42983478	PRICKLE1	10553	7962375	8.50683	8.02327	7.87095	7.90629	7.61934	7.44434	7.60106	7.55225	7.50718	8.13368	0.332007	7.60508	0.160724	0	0.00453317	0.0508209	-0.528604	0.528604	-3.72288	-2.4182
chr2	68350068	68384826	WDR92	19305	8052703	6.47835	6.54873	6.72888	6.92286	7.29938	7.23878	7.11455	7.07338	7.03383	6.58532	0.129208	7.1138	0.137511	0	0.000220623	0.00662412	0.528477	0.528477	5.84703	0.7338
chr5	141971743	142065950	FGF1	25488	8114805	4.97951	4.52273	4.82094	4.3064	4.43972	4.2062	3.97115	4.36936	4.18282	4.77439	0.231925	4.24594	0.165837	0	0.00164298	0.0251196	-0.528452	0.528452	-4.38761	-1.36554
chr16	53738068	54148379	FTO	13732	7995655	8.98798	9.07043	9.03113	8.43227	8.53473	8.56288	8.59158	8.47415	8.41308	9.02985	0.0412409	8.50145	0.0725857	0	3.22852e-06	0.000444038	-0.528398	0.528398	-9.88424	5.10436
chr6	106959730	107018335	AIM1	26129	8121277	8.96593	9.1849	9.05566	8.47261	8.74653	8.69738	8.29046	8.57754	8.45889	9.06883	0.11008	8.54057	0.168653	0	0.000505675	0.0112795	-0.52826	0.52826	-5.21707	-0.134553
chr1	153579362	153585644	S100A16	6351	7920291	7.28887	7.17002	7.67776	6.9887	7.04737	6.91549	7.14793	6.58456	6.421	7.37888	0.265567	6.85084	0.284865	0	0.0143463	0.114237	-0.52804	0.52804	-3.00752	-3.5958
chr8	52730145	52732120	PCMTD1	28654	8146427	7.32706	7.4281	7.56995	6.81551	7.30563	7.11527	6.15184	7.16926	6.92512	7.4417	0.122015	6.91377	0.412251	0	0.0399205	0.22569	-0.527931	0.527931	-2.38923	-4.61409
chr8	33356192	33370656	C8orf41	29079	8150175	6.35162	6.12994	6.48333	5.93888	5.86157	5.78293	5.57291	5.91286	5.6934	6.32163	0.178592	5.79376	0.140576	0	0.000472476	0.0107617	-0.527873	0.527873	-5.2671	-0.0634759
chr5	40711678	40756072	TTC33	25150	8111788	7.59846	7.44871	7.45832	6.99443	7.18965	7.00447	6.6303	7.09568	6.92947	7.50183	0.0838169	6.974	0.191191	0	0.000853929	0.0161548	-0.527833	0.527833	-4.83957	-0.682601
chr5	140557430	140560021	PCDHB8	24856	8108713	4.31568	4.34924	3.92703	3.64476	3.87291	3.86017	3.6266	3.55774	3.45628	4.19732	0.23468	3.66974	0.166215	0	0.00172581	0.0258616	-0.527575	0.527575	-4.35444	-1.41677
chr6	49518379	49529625	C6orf141	26008	8120176	5.13071	5.15641	5.22656	4.70774	4.70774	4.70205	4.58983	4.74337	4.41136	5.17123	0.0496138	4.64368	0.125239	0	5.83961e-05	0.00276182	-0.527546	0.527546	-6.95266	2.12284
chr7	43648083	43769112	C7orf44	27920	8139244	9.43564	9.10372	9.38494	9.79354	9.8539	9.71886	10.0168	9.72783	9.90082	9.3081	0.178802	9.83529	0.113523	0	0.000227105	0.00672133	0.527192	0.527192	5.82431	0.703487
chr6	42989366	42997337	C6orf153	25967	8119661	6.84135	6.4619	6.73947	7.29764	7.38884	7.06385	7.19062	7.24664	7.05976	6.68091	0.196388	7.20789	0.130606	0	0.000476614	0.0108103	0.526984	0.526984	5.26066	-0.0726034
chr20	13370036	13619583	TASP1	20471	8065018	6.5987	6.42095	6.1239	7.10984	6.89889	6.76392	7.1043	6.81586	6.75441	6.38118	0.239881	6.90787	0.1626	0	0.00172389	0.0258616	0.526687	0.526687	4.3552	-1.41561
chr22	18216906	18257431	BID	21428	8074261	6.4959	6.54686	6.65692	7.03529	7.0009	7.11093	7.28331	7.05001	7.07697	6.56656	0.0823017	7.0929	0.100457	0	2.66759e-05	0.00169057	0.526343	0.526343	7.66848	2.93749
chr17	40985423	40995777	PSME3	14859	8007397	9.52187	9.28095	9.54398	9.97322	10.0459	9.85631	10.047	9.99407	9.93468	9.44893	0.145895	9.97521	0.0725262	0	3.32531e-05	0.00194353	0.526274	0.526274	7.46189	2.70877
chr19	12986023	12992335	DNASE2	17468	8034565	6.23823	6.18992	6.32443	5.55271	5.6223	5.77024	5.74979	5.84161	5.81128	6.25086	0.0681386	5.72466	0.113077	0	4.00574e-05	0.00219813	-0.526207	0.526207	-7.29062	2.51528
chr12	13043716	13066977	GPRC5A	9764	7954065	8.74414	8.65822	8.9304	9.15103	9.12929	9.1418	9.52431	9.32393	9.54733	8.77759	0.139141	9.30295	0.194099	0	0.00135995	0.0221602	0.525362	0.525362	4.51611	-1.16848
chr1	165600098	165631033	MGST3	5084	7906978	11.5506	11.4445	11.3019	10.8963	10.9094	11.1851	10.8444	10.7815	10.8257	11.4323	0.124827	10.9071	0.144028	0	0.000272614	0.00749621	-0.525267	0.525267	-5.68229	0.512271
chr15	56721004	56757335	MNS1	13142	7989146	8.03426	7.55804	7.92044	8.12974	8.3136	8.41718	8.23348	8.6461	8.4362	7.83758	0.248686	8.36272	0.180034	0	0.00267712	0.0351452	0.525134	0.525134	4.0629	-1.87319
chr2	210288771	210598834	MAP2	18878	8047926	3.85672	4.08911	3.94277	3.39912	3.36762	3.35294	3.44103	3.56769	3.50039	3.96287	0.117492	3.43813	0.082973	0	2.49177e-05	0.00162962	-0.524738	0.524738	-7.73326	3.00818
chr7	5632454	5646286	FSCN1	27087	8131339	6.92304	7.0328	7.34333	7.77709	7.74835	7.51728	7.51973	7.56772	7.61603	7.09973	0.217992	7.62437	0.113482	0	0.000464263	0.010612	0.52464	0.52464	5.28006	-0.0451198
chr5	70081225	70087066	GUSBP3	24596	8105991	6.86111	7.12098	7.02568	5.93827	6.12371	6.79959	6.55461	6.61327	6.83877	7.00259	0.131461	6.47804	0.367307	0	0.0265216	0.172655	-0.524554	0.524554	-2.63573	-4.21144
chr14	45431411	45543634	FAM179B	11704	7974125	7.74898	7.85028	7.76973	7.3126	7.40437	7.19323	7.04421	7.40437	7.2326	7.78967	0.0535126	7.26523	0.138607	0	0.000113903	0.00425109	-0.524435	0.524435	-6.38099	1.42542
chr5	64961755	65017941	SGTB	25219	8112409	6.75955	6.61974	6.92411	7.17772	7.43789	7.44688	7.277	7.2055	7.2081	6.7678	0.152354	7.29218	0.120897	0	0.00018865	0.00591403	0.524379	0.524379	5.97079	0.89767
chr19	57764803	57773667	ZNF805	17208	8031712	6.72731	6.16989	6.3694	6.89766	6.93572	7.14976	6.76137	7.0001	6.93469	6.4222	0.28244	6.94655	0.12736	0	0.00163704	0.0250848	0.524352	0.524352	4.39006	-1.36177
chr9	67926761	67970293	ANKRD20A1	29642	8155574	3.35104	3.39102	3.41919	4.40349	4.29385	4.0383	3.03703	3.52019	4.17106	3.38708	0.0342468	3.91065	0.527166	0	0.0901123	0.367623	0.523567	0.523567	1.89249	-5.39139
chr17	15518959	15519123	CDRT1	15347	8012951	6.58286	7.04326	7.02002	6.31601	6.70274	6.44615	5.28622	6.66239	6.73877	6.88205	0.259367	6.35871	0.550403	0	0.114968	0.424476	-0.523333	0.523333	-1.73999	-5.61529
chr16	53241866	53256667	CHD9	14274	8001402	8.11791	7.83595	7.8944	7.4086	7.51591	7.57289	7.28252	7.57289	7.20622	7.94942	0.148816	7.4265	0.155196	0	0.000526032	0.0115948	-0.52292	0.52292	-5.18811	-0.175859
chr14	70838139	70883762	SYNJ2BP	12277	7979916	8.36602	8.36728	8.28027	7.72909	7.89953	8.11859	7.65222	7.72936	7.76659	8.33786	0.0498782	7.8159	0.169032	0	0.000380504	0.00931686	-0.521961	0.521961	-5.42838	0.16316
chr5	86690082	86708836	CCNH	25294	8113010	8.86547	8.70495	8.58367	9.08728	9.15425	9.05642	9.39758	9.38135	9.36133	8.71803	0.141353	9.2397	0.157423	0	0.000526492	0.0115948	0.521671	0.521671	5.18747	-0.176774
chr3	121382937	121468602	GOLGB1	22925	8089930	8.41992	8.39196	8.35153	7.63556	7.97004	7.91439	7.76038	7.93608	7.98084	8.3878	0.0343848	7.86622	0.138219	0	0.000105129	0.00408288	-0.521587	0.521587	-6.44781	1.50919
chr8	94712727	94741478	FAM92A1	28752	8147307	7.2846	7.01606	7.39843	7.6746	7.60062	7.79921	7.90201	7.77701	7.77345	7.23303	0.19633	7.75448	0.10458	0	0.000267353	0.00740457	0.521452	0.521452	5.69734	0.532674
chr5	178029665	178057616	CLK4	25629	8116227	8.11998	8.1157	8.188	7.7073	7.71311	7.58338	7.73981	7.46079	7.51589	8.14123	0.0405654	7.62005	0.116768	0	4.01913e-05	0.00220173	-0.52118	0.52118	-7.28758	2.51181
chr15	34158428	34331303	AVEN	13001	7987165	7.72724	7.35181	7.70812	8.21275	8.17253	8.19591	8.01841	8.12043	7.97918	7.59572	0.211451	8.11653	0.0971617	0	0.000302133	0.00800378	0.52081	0.52081	5.60327	0.40463
chr19	58208735	58220558	ZNF154	18017	8039674	5.82222	5.8986	6.16426	6.27578	6.36456	6.21136	6.71563	6.64185	6.68353	5.96169	0.17954	6.48212	0.223747	0	0.00371872	0.0442513	0.520425	0.520425	3.84959	-2.21364
chr3	135969148	136049011	PCCB	22254	8082886	8.27399	8.27256	8.2871	7.73299	7.7645	7.86196	7.6867	7.70516	7.79377	8.27788	0.00801732	7.75751	0.0642321	0	1.65639e-06	0.000295779	-0.52037	0.52037	-10.6853	5.77669
chr6	73331809	73908574	KCNQ5	26054	8120654	7.32704	6.79936	7.06211	7.66463	7.60537	7.54374	7.59276	7.55375	7.53748	7.06284	0.263839	7.58296	0.0484312	0	0.000416563	0.00983472	0.520119	0.520119	5.3606	0.0683696
chr6	57053581	57087083	RAB23	26710	8127346	8.37095	8.41459	8.46687	8.80082	8.92675	8.86627	8.82928	9.15923	9.04134	8.41747	0.0480224	8.93728	0.138225	0	0.000115871	0.00427085	0.519811	0.519811	6.36677	1.40752
chr12	104458320	104497244	HCFC2	10157	7958158	7.64421	7.42376	7.6236	7.22248	7.22596	7.23659	6.63813	7.10846	6.83367	7.56386	0.121766	7.04421	0.25107	0	0.00482315	0.0530776	-0.519641	0.519641	-3.68348	-2.48214
chr11	77033060	77184977	PAK1	9389	7950578	9.3073	9.41167	9.29328	8.77937	8.91286	8.7966	8.71505	8.90309	8.79978	9.33742	0.0646851	8.81779	0.0763136	0	6.63047e-06	0.000745072	-0.519626	0.519626	-9.07776	4.37185
chr4	25121636	25162064	SEPSECS	23926	8099696	6.87006	6.87971	7.37655	6.41179	6.71309	6.66155	6.02933	6.66155	6.66155	7.04211	0.289677	6.52314	0.2645	0	0.0137249	0.110541	-0.518963	0.518963	-3.03448	-3.55103
chr1	92145900	92371559	TGFBR3	6068	7917649	5.83904	5.58397	5.46405	4.93488	5.24191	5.36369	5.02963	5.12077	4.97044	5.62902	0.191511	5.11022	0.166421	0	0.0011996	0.0204094	-0.518803	0.518803	-4.60229	-1.03759
chr14	103800493	103811362	EIF5	11993	7977058	9.44868	9.11794	9.2404	9.83449	9.91317	9.86078	9.65734	9.80344	9.65734	9.269	0.167217	9.78776	0.107244	0	0.000173701	0.00557516	0.518755	0.518755	6.03671	0.98407
chr1	201159953	201198074	IGFN1	5226	7908650	5.80636	5.59114	5.92757	6.23671	6.20304	6.17022	6.84388	5.97188	6.33673	5.77502	0.170388	6.29374	0.2949	0	0.0122293	0.10182	0.518718	0.518718	3.10489	-3.43417
chr17	34198495	34207377	CCL5	15496	8014316	5.41838	5.45219	5.23142	4.85278	4.66357	4.69753	4.88266	5.09058	4.90458	5.36733	0.118911	4.84862	0.154869	0	0.000401115	0.00963184	-0.518714	0.518714	-5.38883	0.10793
chr14	45398007	45431150	KLHL28	12163	7978760	7.75212	7.85559	7.73784	7.62707	7.10153	7.57606	7.21497	6.86778	7.19167	7.78185	0.0642561	7.26318	0.289905	0	0.00863745	0.0798544	-0.518671	0.518671	-3.31864	-3.0802
chr1	28562611	28564611	ATPIF1	4340	7899424	7.28012	7.08811	7.3874	6.89131	6.87194	6.92274	6.33854	6.64355	6.73173	7.25188	0.151631	6.7333	0.220894	0	0.00301569	0.0383288	-0.518577	0.518577	-3.98514	-1.99669
chr1	20915441	20945401	CDA	4255	7898655	6.91456	6.91652	7.03247	6.54837	6.46763	6.54837	6.26909	6.39985	6.38306	6.95452	0.0675148	6.43606	0.107911	0	3.50562e-05	0.00200896	-0.518457	0.518457	-7.41301	2.65392
chr11	71820633	71823822	C11orf51	9344	7950128	8.29566	8.12204	8.31474	7.96585	8.24285	7.87059	7.68278	7.63019	6.96303	8.24415	0.106177	7.72588	0.4333	0	0.0505924	0.260839	-0.518266	0.518266	-2.24597	-4.84408
chr4	88896802	88904568	SPP1	23563	8096301	5.15188	5.23899	4.77084	4.77084	4.80531	4.64523	4.08599	4.67721	4.23527	5.0539	0.248979	4.53664	0.300832	0	0.0179268	0.132801	-0.517264	0.517264	-2.87227	-3.82029
chr4	331622	369047	ZNF141	23267	8093336	6.78224	6.49126	6.48525	7.21336	6.91635	7.44216	7.07279	6.93401	7.04014	6.58625	0.169756	7.10313	0.197719	0	0.00208196	0.0295753	0.516886	0.516886	4.22889	-1.612
chr22	42229106	42303310	SREBF2	21354	8073522	5.85577	6.15351	6.13872	5.66181	5.54998	5.72098	5.45001	5.38417	5.42894	6.04933	0.167792	5.53265	0.135707	0	0.000414215	0.00980794	-0.516686	0.516686	-5.36482	0.0742875
chr2	7017796	7038370	RSAD2	18068	8040080	4.26296	4.30536	3.9335	3.67246	3.54014	3.56621	3.62888	3.74822	3.74822	4.16728	0.203562	3.65069	0.0886929	0	0.00022631	0.00670445	-0.516585	0.516585	-5.82706	0.70716
chr5	78669786	78809700	HOMER1	25266	8112841	8.00757	7.8357	7.73981	8.05233	8.23206	8.357	8.40489	8.51318	8.70067	7.86103	0.135667	8.37669	0.224011	0	0.00305384	0.0386617	0.515658	0.515658	3.97696	-2.00972
chr14	35591758	35746820	KIAA0391	11680	7973924	7.8322	7.87199	7.86082	7.38168	7.48173	7.36157	7.2733	7.22623	7.31164	7.855	0.0205255	7.33936	0.0899844	0	9.14432e-06	0.000874419	-0.515643	0.515643	-8.73544	4.04247
chr18	55313658	55399039	ATP8B1	16388	8023497	8.20824	8.05519	8.09377	7.5398	7.67251	7.66375	7.34095	7.71332	7.69121	8.11907	0.0795987	7.60359	0.142223	0	0.000184095	0.00580502	-0.515476	0.515476	-5.99026	0.923252
chr4	128886461	128956965	C4orf29	23668	8097373	6.79457	6.83351	6.86014	5.84908	6.49639	6.51436	6.07695	6.60313	6.34424	6.82941	0.0329787	6.31402	0.293349	0	0.00914691	0.0831376	-0.515382	0.515382	-3.28324	-3.1387
chr7	149944302	150000069	ACTR3C	28397	8143766	6.69807	6.47705	6.80955	6.25462	6.28519	6.11651	5.84104	6.28138	6.09946	6.66156	0.169228	6.14636	0.17061	0	0.00110267	0.0192958	-0.515191	0.515191	-4.66058	-0.949648
chr7	144052489	144077725	ARHGEF5	27669	8136987	4.78135	5.36443	5.59839	4.46082	4.326	4.99591	5.39156	4.66809	4.55491	5.24806	0.420768	4.73288	0.394584	0	0.0686069	0.314085	-0.51518	0.51518	-2.06051	-5.13546
chr19	58111253	58124087	ZNF530	17220	8031778	5.94309	5.98375	5.93107	6.49251	6.5293	6.58243	6.43318	6.37837	6.38972	5.95263	0.0276083	6.46759	0.0810256	0	5.72097e-06	0.000674845	0.514952	0.514952	9.23849	4.5226
chr7	151722864	151819425	GALNT11	27718	8137448	8.33504	8.1055	8.08916	7.62665	7.76659	7.69323	7.54413	7.67217	7.67019	8.17657	0.137487	7.66216	0.073793	0	3.36525e-05	0.00194789	-0.514409	0.514409	-7.45082	2.69637
chr2	74425690	74442425	MTHFD2	18335	8042830	10.0108	9.91235	9.84875	10.3009	10.3985	10.3045	10.5415	10.497	10.587	9.92397	0.0816636	10.4382	0.122123	0	8.40632e-05	0.00355438	0.514251	0.514251	6.63673	1.74277
chr20	23342819	23353700	GZF1	20119	8061373	6.11894	5.97122	6.28168	6.49811	6.80165	6.7444	6.4654	6.68746	6.63216	6.12395	0.155291	6.6382	0.134121	0	0.000343285	0.00874957	0.514246	0.514246	5.50604	0.270932
chr15	40861531	40866905	RPUSD2	12603	7982753	5.7309	5.62249	5.98575	6.21503	6.24377	6.35332	6.53645	6.29553	6.11918	5.77971	0.186485	6.29388	0.142566	0	0.000666955	0.013632	0.514168	0.514168	5.01578	-0.424207
chr14	106866409	106866856	IGHA1	12451	7981722	5.40071	3.87493	4.07283	3.49028	4.76497	5.55166	5.10873	5.65065	5.21532	4.44949	0.829704	4.9636	0.788974	0	0.324506	0.692834	0.514113	0.514113	1.04062	-6.49114
chr7	4897369	4901625	PAPOLB	27765	8137927	4.97673	4.81879	4.74103	4.97903	5.27801	4.91437	6.16375	5.38929	5.43232	4.84552	0.120101	5.35946	0.447781	0	0.0590638	0.286857	0.513945	0.513945	2.15194	-4.99283
chr7	95212809	95225925	PDK4	28126	8141094	5.97848	6.11193	5.99805	5.08905	5.87882	5.74776	4.82679	5.61259	5.93845	6.02949	0.0720658	5.51558	0.453967	0	0.0600122	0.28989	-0.513911	0.513911	-2.14224	-5.00807
chr7	75024631	75034888	TRIM73	27344	8133625	5.43017	5.12259	5.54272	4.71324	4.43972	5.12983	4.23437	4.81597	5.77625	5.36516	0.217476	4.85156	0.548346	0	0.11599	0.426546	-0.513594	0.513594	-1.73439	-5.62334
chr1	155889700	155889833	SNORA42	6396	7920873	7.32133	6.27672	6.90487	7.89995	7.37707	6.84838	8.22023	7.50649	6.23463	6.83431	0.525866	7.34779	0.718416	0	0.244605	0.617165	0.513487	0.513487	1.24262	-6.26921
chrX	28605516	29974840	IL1RAPL1	30730	8166593	7.63633	7.55678	7.36958	7.13399	7.00413	7.17152	6.98032	6.77371	6.98179	7.5209	0.136949	7.00758	0.140695	0	0.000334767	0.0085963	-0.513318	0.513318	-5.5251	0.297239
chr11	86656721	86666433	FZD4	9418	7950885	6.40479	6.48272	6.34638	5.92961	5.92234	5.70458	5.95012	5.96221	5.91923	6.4113	0.0684033	5.89802	0.0962215	0	2.17209e-05	0.00150285	-0.513284	0.513284	-7.86497	3.1504
chr10	63661059	63856703	ARID5B	7070	7927732	8.56259	8.76827	8.79842	8.31094	8.48399	8.43474	7.94443	8.0212	7.98595	8.70976	0.128343	8.19688	0.24129	0	0.00439336	0.0498063	-0.512883	0.512883	-3.74284	-2.38588
chr5	69434689	69881549	GUSBP3	25229	8112491	6.57597	6.19006	6.40527	5.41856	6.03699	5.7753	5.96102	6.03699	6.03699	6.39043	0.193384	5.87764	0.24672	0	0.00670113	0.0667276	-0.512794	0.512794	-3.47643	-2.82035
chr8	23101169	23119507	CHMP7	28539	8145259	6.45752	6.40123	6.61547	6.00219	6.0256	6.10918	5.86215	5.94123	5.93249	6.49141	0.111065	5.97881	0.0859069	0	2.94598e-05	0.00180677	-0.512602	0.512602	-7.57491	2.83452
chr12	96051583	96184536	NTN4	10842	7965573	7.44156	7.02431	7.17855	7.74071	7.78415	7.84853	7.66418	7.67587	7.64992	7.21481	0.210973	7.72723	0.0783894	0	0.00022554	0.0066983	0.512422	0.512422	5.82973	0.710728
chr9	38540566	38620657	ANKRD18A	30184	8161270	5.20141	5.0758	4.96338	5.67421	5.52604	5.48993	5.57991	5.70873	5.5725	5.0802	0.119078	5.59189	0.0844736	0	3.35507e-05	0.00194789	0.511691	0.511691	7.45362	2.69951
chr2	27008865	27023935	CENPA	18147	8040712	8.73075	8.69257	8.92377	8.02788	8.20123	8.27665	8.23846	8.40639	8.4737	8.78236	0.123939	8.27072	0.157786	0	0.000510598	0.0113423	-0.511643	0.511643	-5.20995	-0.144693
chr19	7944330	7944782	LYPLA2	17374	8033458	4.23818	4.9616	4.58471	5.10632	5.42935	5.88544	5.28475	3.8433	5.0887	4.59483	0.361818	5.10631	0.683922	0	0.206773	0.56863	0.511481	0.511481	1.35771	-6.13027
chr16	15131710	15149843	NTAN1	14105	7999598	8.17153	8.31305	8.50552	7.65966	7.82604	7.97353	7.82072	7.93881	7.69325	8.33004	0.167641	7.81867	0.126083	0	0.000337989	0.00864252	-0.511367	0.511367	-5.51783	0.28721
chr6	52535874	52551386	TMEM14A	26017	8120239	9.54813	9.64438	9.57871	8.72934	9.10862	8.91552	9.11839	9.30203	9.30203	9.59041	0.0491778	9.07932	0.224009	0	0.0023044	0.0316905	-0.511082	0.511082	-4.16157	-1.71752
chr11	7686326	7694821	CYB5R2	8932	7946292	6.26507	6.54527	6.1643	5.9146	5.71335	5.64555	5.94192	5.67521	5.99299	6.32488	0.197402	5.81394	0.152506	0	0.00102315	0.0184469	-0.510947	0.510947	-4.71265	-0.871493
chr1	153591275	153606574	S100A13	6353	7920303	7.2001	6.93771	7.06759	6.68471	6.68471	6.53584	6.62301	6.46473	6.35319	7.06847	0.131195	6.5577	0.132268	0	0.000244219	0.00701486	-0.510767	0.510767	-5.76756	0.627429
chr18	47340731	47340813	SCARNA17	16140	8021183	5.45565	5.57155	5.90937	6.17868	5.83881	6.26183	6.50537	6.17931	5.97121	5.64552	0.235735	6.15587	0.23198	0	0.00693217	0.0679984	0.510347	0.510347	3.45526	-2.85511
chr15	50852490	50978995	TRPM7	13115	7988713	8.41985	8.36111	8.26549	8.72603	8.73901	8.8156	8.84594	8.9757	9.05228	8.34882	0.0779109	8.8591	0.130468	0	0.000121916	0.0043988	0.510277	0.510277	6.32467	1.35435
chr2	175936982	176032915	ATF2	19735	8056909	9.41953	9.39187	9.44764	8.98576	9.06379	9.0706	8.53255	8.93924	8.86476	9.41968	0.0278886	8.90945	0.200275	0	0.00116424	0.0200583	-0.510227	0.510227	-4.62295	-1.00637
chr13	41885416	41951166	NAA16	11123	7968761	6.79582	6.48107	6.6456	7.02489	7.04431	7.13381	7.29145	7.28962	7.12226	6.64083	0.157425	7.15106	0.11606	0	0.00021616	0.00652944	0.510226	0.510226	5.86309	0.755194
chr14	74111702	74163197	DNAL1	11838	7975616	5.73291	5.23149	5.60989	6.0563	6.11169	5.94842	6.14339	6.1617	5.7875	5.52476	0.261325	6.03483	0.143451	0	0.0019282	0.0281234	0.510072	0.510072	4.28005	-1.5322
chr6	27839623	27840099	HIST1H3I	26491	8124531	8.02184	7.81501	8.01291	8.71981	8.59549	8.54951	8.62847	8.29438	7.96989	7.94992	0.116919	8.45959	0.279245	0	0.00886635	0.0814349	0.509671	0.509671	3.30247	-3.10691
chr17	6918124	6920839	C17orf49	14546	8004247	7.76459	7.69278	7.93026	7.47571	7.42886	7.45771	7.37026	7.14092	6.84466	7.79588	0.121791	7.28635	0.248521	0	0.00513845	0.0557033	-0.509523	0.509523	-3.64336	-2.54739
chr15	42191638	42264746	EHD4	13048	7987772	6.36253	6.19006	6.23039	6.75147	6.78755	6.84779	6.73154	6.65647	6.84779	6.26099	0.0902157	6.77043	0.0736476	0	1.1531e-05	0.00100457	0.50944	0.50944	8.495	3.8041
chr22	38914954	38966189	DMC1	21631	8076094	5.51754	5.27904	5.04539	5.68806	6.06778	5.92723	5.54887	6.03907	5.46746	5.28066	0.236076	5.78974	0.257138	0	0.0103117	0.0906649	0.509086	0.509086	3.20942	-3.26086
chr1	109756540	109780785	SARS	4740	7903619	8.49438	8.41746	8.37702	8.99821	9.04371	8.82201	8.8552	8.92353	8.98926	8.42962	0.0596177	8.93865	0.0871121	0	1.28491e-05	0.00107869	0.509034	0.509034	8.38461	3.69265
chr6	24705089	24721064	C6orf62	26446	8124273	10.1911	10.0166	10.0537	9.71099	9.80265	9.55233	9.3069	9.65985	9.43804	10.0871	0.0919129	9.57846	0.183627	0	0.000917844	0.0170885	-0.508652	0.508652	-4.7887	-0.75803
chr8	17434701	17500628	PDGFRL	28502	8144802	5.38028	5.45327	5.45617	4.8323	4.83298	4.90913	4.92649	5.01344	5.01344	5.42991	0.0430069	4.9213	0.0810893	0	7.44716e-06	0.000780517	-0.508609	0.508609	-8.95283	4.25298
chr15	43922760	43941085	CATSPER2	13070	7988163	5.34673	5.48527	5.77652	6.25026	6.08805	5.82468	6.35273	5.92802	5.82468	5.53617	0.219368	6.04474	0.223361	0	0.00549728	0.0581405	0.508562	0.508562	3.60073	-2.61688
chr8	15397730	15624158	TUSC3	28496	8144726	10.1245	10.1699	10.0438	9.59959	9.47189	9.60789	9.6624	9.53395	9.74976	10.1127	0.0638771	9.60425	0.0970074	0	2.29251e-05	0.00154552	-0.508473	0.508473	-7.81301	3.09453
chr19	42882116	42882919	MEGF8	16945	8029273	5.26899	5.44911	5.96764	5.06487	4.81103	5.05573	5.02682	5.21041	5.15605	5.56192	0.362728	5.05415	0.137673	0	0.00608358	0.0624042	-0.507765	0.507765	-3.53698	-2.72108
chr3	186264128	186285129	TBCCD1	23193	8092627	6.87961	6.71129	7.1738	6.56373	6.56179	6.48576	6.28607	6.47014	6.11637	6.92157	0.234093	6.41398	0.17749	0	0.00272483	0.0356123	-0.507592	0.507592	-4.05133	-1.89151
chr3	15602239	15643130	HACL1	22541	8085608	8.65925	8.52056	8.38685	8.88884	8.95373	8.8825	9.01781	9.17149	9.26424	8.52222	0.136204	9.02977	0.156546	0	0.000589347	0.0125318	0.507551	0.507551	5.10521	-0.29479
chr2	55746740	55772215	CCDC104	18252	8042066	8.68076	8.54696	8.74999	9.04807	9.10982	9.17667	9.15196	9.27276	9.23803	8.65924	0.103212	9.16622	0.0824136	0	2.3543e-05	0.00158198	0.506981	0.506981	7.78749	3.06698
chr8	56986397	56986460	SNORD54	29151	8150877	5.71293	6.2636	6.00039	6.32014	6.68249	6.2636	6.2636	7.29892	6.1641	5.99231	0.275425	6.49881	0.430931	0	0.0671875	0.309914	0.506502	0.506502	2.07331	-5.11563
chr6	147124557	147124964	C15orf29	26963	8130071	8.22775	7.78411	8.00045	8.33313	8.53586	8.55707	8.3641	8.62931	8.64158	8.0041	0.221842	8.51017	0.131909	0	0.000949151	0.0174801	0.506074	0.506074	4.76515	-0.793072
chr14	105886186	105937062	MTA1	12022	7977373	5.89685	5.41615	5.88319	6.20614	6.33337	6.24461	6.14999	6.43985	6.05419	5.73207	0.273675	6.23802	0.135965	0	0.00209913	0.0297309	0.505957	0.505957	4.22343	-1.62054
chr2	26149467	26205403	KIF3C	19143	8050894	6.6702	6.97017	7.13732	6.26364	6.39762	6.465	6.50436	6.40213	6.48702	6.9259	0.236684	6.41996	0.0882037	0	0.000507369	0.0113094	-0.505937	0.505937	-5.21461	-0.138053
chr1	233086360	233114548	C1orf57	5401	7910591	7.6928	7.78246	7.92544	7.30549	7.23886	7.33742	7.41889	7.41889	7.04648	7.80023	0.117332	7.29434	0.139655	0	0.000283752	0.00766818	-0.505896	0.505896	-5.65143	0.470348
chr17	57642886	57685713	DHX40	15002	8008825	8.8179	8.7118	8.93325	8.21142	8.4302	8.52308	8.21958	8.24369	8.26417	8.82098	0.110757	8.31536	0.12967	0	0.00018399	0.00580502	-0.505625	0.505625	-5.99071	0.923848
chr5	177576464	177580967	NHP2	25625	8116168	7.01836	6.89545	6.9274	6.47269	6.88844	6.66787	6.14198	6.29388	6.18642	6.94707	0.0637727	6.44188	0.292758	0	0.0104118	0.0911974	-0.50519	0.50519	-3.20348	-3.27069
chr18	72163597	72188360	CNDP2	16203	8021727	7.58335	7.36848	7.46237	7.93881	8.13638	8.01379	7.93869	7.8879	7.94366	7.4714	0.107719	7.97654	0.0880109	0	3.37351e-05	0.00194789	0.505136	0.505136	7.44854	2.69382
chr13	36801311	36871969	C13orf38	11350	7970989	5.13429	4.99302	5.33318	5.37484	5.48813	5.39905	5.9628	5.99333	5.73328	5.15349	0.170893	5.65857	0.278245	0	0.010952	0.0945511	0.50508	0.50508	3.17243	-3.32215
chr12	58013693	58019934	SLC26A10	10010	7956573	5.95005	6.47901	6.1653	6.60461	6.57345	6.61465	6.54764	6.99981	6.87795	6.19812	0.266004	6.70302	0.188207	0	0.0045992	0.0512766	0.504898	0.504898	3.71368	-2.43312
chr10	63942794	64028466	RTKN2	7639	7933855	4.75404	4.37165	4.2238	3.92157	3.81466	3.79775	3.77908	4.27754	4.07928	4.44983	0.27363	3.94498	0.197667	0	0.00570543	0.0597361	-0.504852	0.504852	-3.57731	-2.65512
chr10	104154229	104162281	NFKB2	7289	7930074	5.10602	5.12728	5.24975	5.80183	5.55258	5.82681	5.64367	5.52526	5.64425	5.16101	0.0775789	5.66573	0.124861	0	0.000104412	0.00406122	0.504719	0.504719	6.45354	1.51634
chr6	10528589	10629601	GCNT2	25698	8116835	6.84703	6.79578	6.94637	6.23137	6.36389	6.18903	6.59546	6.47749	6.29528	6.86306	0.0765652	6.35876	0.154413	0	0.000334852	0.0085963	-0.504306	0.504306	-5.5249	0.296974
chr2	182850604	182994745	PPP1R1C	18764	8046746	5.10254	5.05958	4.79447	4.46553	4.39805	4.48626	4.73731	4.23386	4.5673	4.98553	0.166853	4.48138	0.168149	0	0.00116921	0.0201011	-0.504146	0.504146	-4.62	-1.01082
chr16	12172691	12666865	SNX29	13541	7993281	6.21229	6.10789	6.52187	5.86655	5.94485	5.96423	5.67904	5.50261	5.70311	6.28068	0.2153	5.77673	0.179772	0	0.00247619	0.0332362	-0.503951	0.503951	-4.11414	-1.7922
chr17	35306175	35414171	AATF	14792	8006690	10.0494	9.77561	10.1231	10.5813	10.4713	10.3831	10.5386	10.4786	10.4665	9.9827	0.183101	10.4866	0.0679419	0	0.000106293	0.00410454	0.503873	0.503873	6.4386	1.49769
chr9	45441937	45563567	LOC100132167	29631	8155503	4.69787	4.32521	4.38412	5.16236	4.93624	4.86811	5.25679	4.92432	4.68945	4.46906	0.200325	4.97288	0.205677	0	0.00365639	0.0437453	0.503812	0.503812	3.86046	-2.19616
chr11	62495584	62506108	TTC9C	8357	7940679	7.6176	7.48537	7.79747	7.16233	7.28072	7.38226	7.0356	7.18513	6.73696	7.63348	0.156656	7.1305	0.225311	0	0.00409514	0.0474916	-0.502982	0.502982	-3.78773	-2.3133
chr20	3190006	3204511	ITPA	20042	8060611	6.84187	6.39064	6.53166	7.35178	7.10174	6.91635	7.18576	7.08481	6.90038	6.58805	0.230838	7.09014	0.169689	0	0.00242868	0.0327879	0.502082	0.502082	4.1269	-1.77208
chr9	5357971	5437878	C9orf46	30050	8159984	6.69137	6.17016	6.56055	7.05999	6.90924	6.92022	7.02588	6.93446	7.00427	6.47403	0.271161	6.97568	0.0626676	0	0.00072986	0.0144723	0.501648	0.501648	4.95114	-0.51847
chr8	31497268	32622073	NRG1	28575	8145736	7.79173	7.4814	7.70969	7.28609	7.28609	7.2575	7.19517	7.02899	6.90286	7.66094	0.160802	7.15945	0.158633	0	0.000885493	0.0166297	-0.50149	0.50149	-4.81396	-0.720534
chrX	17755588	17773105	SCML1	30696	8166278	7.43611	7.41109	7.53268	7.90767	8.13241	8.02659	7.78017	7.97676	7.94431	7.45996	0.0642062	7.96132	0.118112	0	7.1147e-05	0.00315006	0.501359	0.501359	6.78012	1.91688
chr8	8995506	9008206	PPP1R3B	28967	8149264	6.38705	6.53285	6.66621	6.17411	6.22676	6.27324	5.66535	5.739	6.08619	6.52871	0.139626	6.02744	0.260544	0	0.0075584	0.0726276	-0.501262	0.501262	-3.40139	-2.94373
chr13	100258923	100561713	CLYBL	11238	7969815	6.10282	5.32725	5.89181	5.24519	5.5766	5.27201	5.22919	5.03986	5.27513	5.77396	0.400991	5.273	0.172758	0	0.0130573	0.106488	-0.50096	0.50096	-3.06488	-3.50056
chr1	24171567	24194784	FUCA1	5691	7913694	6.3959	6.41374	6.37273	5.93289	5.83792	5.99403	5.96756	5.71847	5.9084	6.39412	0.0205591	5.89321	0.101083	0	2.17609e-05	0.00150285	-0.50091	0.50091	-7.86319	3.1485
chr10	13203581	13253104	MCM10	6929	7926259	9.4344	9.25354	9.36319	9.89961	9.96717	9.87307	9.75621	9.76232	9.84843	9.35038	0.091108	9.85113	0.0814868	0	1.93946e-05	0.00139659	0.500756	0.500756	7.97492	3.26762
chrX	134944381	134975735	CT45A5	31687	8175344	6.94687	6.31109	6.66739	5.8913	6.22574	6.07989	6.26909	6.22574	6.15626	6.64178	0.318663	6.14134	0.139344	0	0.00411591	0.047664	-0.500443	0.500443	-3.7845	-2.31852
chr6	32808494	32812712	PSMB8	32104	8180049	7.5931	7.21329	7.59926	7.24284	7.09322	6.89732	7.28618	6.70481	6.58435	7.46855	0.221082	6.96812	0.287718	0	0.0159682	0.122766	-0.500434	0.500434	-2.94241	-3.70388
chr5	180326129	180377906	BTNL8	25043	8110606	5.10873	5.33883	5.57613	5.17258	4.59023	4.26618	5.10873	4.57094	5.33883	5.34123	0.23371	4.84125	0.423247	0	0.0622178	0.29673	-0.499982	0.499982	-2.12024	-5.04252
chr10	855482	977564	LARP4B	7425	7931728	8.33399	8.21554	8.20089	8.71045	8.67194	8.85546	8.86759	8.68769	8.70715	8.25014	0.0729807	8.75005	0.0875487	0	1.8771e-05	0.00138223	0.499905	0.499905	8.00686	3.30142
chr14	21966282	21979457	METTL3	12063	7977749	8.23785	8.2671	8.44438	7.84803	8.07331	7.97795	7.48688	7.92609	7.5873	8.31644	0.111761	7.81659	0.230741	0	0.00381191	0.0450804	-0.49985	0.49985	-3.83368	-2.23923
chr5	179662782	179707612	MAPK9	25644	8116402	8.89731	8.90217	9.05223	8.42248	8.56581	8.53805	8.26704	8.41039	8.50135	8.95057	0.0880708	8.45085	0.109177	0	6.5162e-05	0.00295801	-0.499715	0.499715	-6.85651	2.00854
chr1	114291458	114414381	PTPN22	6160	7918657	4.70197	3.88858	4.14337	3.82709	3.87272	3.74914	3.95622	3.63921	3.42524	4.24464	0.416047	3.74494	0.190328	0	0.0172373	0.129204	-0.499702	0.499702	-2.89603	-3.78087
chr7	43915493	43946225	URGCP	27922	8139256	7.10193	6.73832	7.12289	7.46228	7.5613	7.18635	7.83162	7.35795	7.52415	6.98772	0.216235	7.48728	0.21602	0	0.00523956	0.0564522	0.499559	0.499559	3.63104	-2.56746
chr19	45417579	45422606	APOC1	16978	8029536	6.71506	6.58052	6.67686	6.25287	6.35637	6.24981	6.13749	6.00967	5.94315	6.65748	0.0693326	6.15823	0.158342	0	0.000395562	0.00956657	-0.499248	0.499248	-5.39927	0.122526
chr11	10533225	10562774	RNF141	8960	7946569	7.63507	7.26827	7.64134	7.13034	7.04415	6.96553	7.24515	7.18124	6.52786	7.5149	0.213607	7.01571	0.258656	0	0.0104099	0.0911974	-0.499184	0.499184	-3.2036	-3.27051
chr7	21940517	21985517	CDCA7L	27822	8138489	9.74716	9.5204	9.61772	10.0093	10.0237	10.0025	10.2932	10.2512	10.1819	9.62843	0.113761	10.127	0.131189	0	0.000224485	0.00669334	0.498534	0.498534	5.83341	0.715634
chr1	94350761	94375012	GCLM	6085	7917779	7.38244	7.22534	7.53633	7.71351	8.06791	7.80135	7.79173	7.96753	7.93713	7.38137	0.155498	7.87986	0.132616	0	0.00041206	0.00977046	0.498492	0.498492	5.36871	0.0797462
chr2	85569211	85581655	RETSAT	19383	8053406	7.19542	7.26586	7.38813	7.02836	6.75356	6.48595	6.92208	6.85957	6.65891	7.28314	0.0975101	6.78474	0.19488	0	0.00150049	0.0236573	-0.498399	0.498399	-4.44907	-1.27101
chr17	4636828	4643249	CXCL16	15241	8011713	3.86262	3.98807	4.25178	3.50986	3.32211	3.50552	3.76353	3.57473	3.53932	4.03416	0.198633	3.53585	0.141875	0	0.000956697	0.017569	-0.498313	0.498313	-4.7596	-0.801346
chr5	172261341	172379686	ERGIC1	24985	8109999	6.97228	7.11255	7.30138	6.70522	6.74731	6.75022	6.6712	6.37472	6.53795	7.12874	0.165148	6.6311	0.147785	0	0.000730987	0.0144857	-0.497633	0.497633	-4.95004	-0.520084
chr5	131705444	131731306	SLC22A5	24777	8107920	5.533	5.50125	5.78181	6.02492	6.05241	5.9625	6.35187	6.1511	6.07505	5.60535	0.153636	6.10297	0.136692	0	0.000459397	0.0105456	0.497621	0.497621	5.28786	-0.0340906
chr10	104404253	104418164	TRIM8	7294	7930139	5.65111	5.83881	5.93248	6.25564	6.41312	6.28608	6.35922	6.27442	6.24181	5.80747	0.143279	6.30505	0.0668603	0	4.07793e-05	0.00221708	0.497579	0.497579	7.27435	2.49671
chr8	67341263	67342968	RRS1	28687	8146685	6.57597	6.23128	6.60064	6.98934	6.89734	7.01194	6.95102	6.95353	6.99791	6.46929	0.206498	6.96685	0.0418633	0	0.000133376	0.00469082	0.497553	0.497553	6.25076	1.26041
chr1	151744040	151763892	TDRKH	6315	7920057	6.97999	7.52065	7.4417	6.67935	6.98637	7.06933	6.59379	6.82025	6.75124	7.31411	0.292041	6.81672	0.181913	0	0.00578425	0.060325	-0.497391	0.497391	-3.56868	-2.66922
chr6	31694787	31698394	DDAH2	26533	8125048	5.45764	5.5606	5.50234	4.35054	5.02208	5.77868	5.61532	4.03061	5.26018	5.50686	0.0516282	5.00957	0.694855	0	0.203614	0.564796	-0.497287	0.497287	-1.3681	-6.11731
chr15	44719579	44819430	CTDSPL2	12646	7983335	9.47144	9.18855	9.15757	9.71596	9.75647	9.84214	9.77023	9.8008	9.73217	9.27252	0.172961	9.76963	0.0462313	0	5.62273e-05	0.00272871	0.497107	0.497107	6.98607	2.16228
chr11	73588033	73638781	PAAF1	8509	7942476	7.00338	7.22529	7.22413	6.88456	6.8708	6.7806	6.50289	6.50476	6.38003	7.15093	0.127785	6.65394	0.217417	0	0.0031644	0.0396268	-0.496996	0.496996	-3.95386	-2.04657
chr2	47596446	47614159	EPCAM	18232	8041853	8.34331	7.98714	7.99944	7.4565	7.41241	7.26877	8.072	7.87875	7.58995	8.10996	0.202181	7.61306	0.304981	0	0.0192208	0.138761	-0.4969	0.4969	-2.83008	-3.89024
chr5	54455987	54462871	GPX8	24545	8105348	9.03161	9.02707	8.7812	8.44898	8.7272	8.76764	8.089	8.48442	8.18122	8.94663	0.143279	8.44974	0.276219	0	0.0104645	0.0914772	-0.496886	0.496886	-3.20038	-3.27583
chr6	111877657	111927449	TRAF3IP2	26860	8128939	7.14927	7.30455	7.35274	6.89383	6.90456	6.87212	6.76058	6.59009	6.61499	7.26885	0.10633	6.7727	0.141638	0	0.000310265	0.00813308	-0.496158	0.496158	-5.58297	0.37682
chr4	25749049	25865217	SEL1L3	23931	8099721	6.55184	6.40881	6.713	6.07719	5.93997	5.87088	6.21218	6.04755	6.22262	6.55788	0.152187	6.06173	0.14157	0	0.00053209	0.0116279	-0.496149	0.496149	-5.17973	-0.187843
chr20	10415951	10617012	C20orf94	20076	8060977	7.85675	7.70585	7.58733	8.08872	8.39237	8.31026	8.11843	8.27744	8.08872	7.71664	0.135029	8.21266	0.130859	0	0.00030449	0.00803382	0.496013	0.496013	5.59733	0.396492
chr20	16710629	16722421	SNRPB2	20087	8061075	10.3667	10.2374	10.3954	10.7606	10.784	10.8322	10.8812	10.957	10.7598	10.3332	0.0841569	10.8291	0.0782429	0	1.56631e-05	0.00120823	0.495939	0.495939	8.18555	3.48842
chr14	60712470	60760073	PPM1A	11772	7974781	8.41793	8.33551	8.34627	8.06156	8.13885	8.16563	7.52808	7.67857	7.65161	8.36657	0.0448055	7.87071	0.281997	0	0.00932357	0.0843883	-0.495856	0.495856	-3.27143	-3.15822
chr1	147400506	147465757	GPR89B	4853	7904930	8.13506	8.20517	7.8238	7.83507	7.72346	8.03471	7.65193	7.13967	6.96848	8.05467	0.202997	7.55889	0.41539	0	0.0576794	0.282806	-0.495787	0.495787	-2.16637	-4.97013
chr19	45909467	45914024	CD3EAP	16992	8029688	6.01075	6.37859	6.3129	6.79504	6.56975	6.66237	6.9503	6.78475	6.61651	6.23408	0.196181	6.72979	0.140635	0	0.00093139	0.0172731	0.495707	0.495707	4.77841	-0.773337
chr6	27325605	27331419	ZNF204P	26483	8124498	2.85271	3.04384	3.51565	2.75354	2.55649	2.73847	2.59422	2.85562	2.35313	3.1374	0.34123	2.64191	0.17912	0	0.00887921	0.0814835	-0.495491	0.495491	-3.30158	-3.10839
chr15	34394274	34398641	PGBD4	12576	7982504	5.95488	5.66233	5.92508	6.27692	6.21144	6.19639	6.43453	6.4559	6.48132	5.84743	0.160995	6.34275	0.129168	0	0.00042142	0.00992764	0.495321	0.495321	5.35195	0.056233
chr3	9773429	9789702	BRPF1	21765	8077595	6.58345	6.70607	6.76266	7.15853	7.2129	7.21414	7.23958	7.11228	7.13706	6.68406	0.0916062	7.17908	0.0503659	0	5.48735e-06	0.000654453	0.49502	0.49502	9.28433	4.56515
chr2	118846050	118867604	INSIG2	18547	8044766	6.77981	6.65704	6.70649	6.54664	6.45324	6.30636	6.11237	5.87823	6.02024	6.71445	0.0617688	6.21951	0.259557	0	0.00635085	0.0643064	-0.494932	0.494932	-3.51002	-2.76524
chr3	11831919	11888355	C3orf31	22517	8085350	7.19346	6.94798	7.27541	7.64727	7.749	7.4695	7.69878	7.66528	7.57141	7.13895	0.170386	7.63354	0.0995527	0	0.000210997	0.00641545	0.494591	0.494591	5.88213	0.780499
chr21	44513066	44527688	U2AF1	21064	8070655	9.24938	9.00256	8.78961	9.62969	9.53676	9.50083	9.47998	9.47498	9.42683	9.01385	0.230093	9.50818	0.0694994	0	0.000378894	0.00929154	0.494327	0.494327	5.43157	0.167597
chr8	99130068	99170638	POP1	28774	8147548	7.5585	7.39805	7.57413	8.05715	8.00444	8.06844	8.18652	7.87502	7.83527	7.51023	0.0974575	8.00447	0.130687	0	0.000193184	0.00601533	0.494247	0.494247	5.95191	0.872814
chr12	66530717	66563807	TMBIM4	10763	7964745	8.4479	8.36548	8.50013	7.85656	7.81309	7.93959	8.15985	8.00231	7.89102	8.43784	0.0678858	7.94374	0.124581	0	0.000110236	0.00418677	-0.4941	0.4941	-6.40821	1.45962
chr11	49455025	49455990	SLC25A33	9102	7948088	6.72199	6.37383	6.6936	6.97742	7.07507	7.23508	7.03341	7.24444	6.97742	6.59647	0.193335	7.09047	0.121389	0	0.000570672	0.0122231	0.494001	0.494001	5.12862	-0.261097
chr1	11994746	12035595	PLOD1	4181	7897803	7.67354	7.77514	7.99087	7.49115	7.53939	7.49115	7.10277	7.14451	7.14666	7.81318	0.162049	7.31927	0.207242	0	0.00322729	0.0401498	-0.493912	0.493912	-3.9411	-2.06695
chr15	101821715	101835460	SNRPA1	13375	7991598	4.60991	4.39445	5.10663	5.18259	5.15581	5.5284	5.57238	4.46002	5.28322	4.70366	0.36523	5.19707	0.400803	0	0.0722136	0.323944	0.493404	0.493404	2.02911	-5.18393
chr5	96496571	96518974	RIOK2	25322	8113286	8.35226	8.18882	8.3081	8.71913	8.75715	8.53712	8.90306	8.85636	8.88577	8.28306	0.08455	8.77643	0.138058	0	0.000227295	0.00672133	0.493371	0.493371	5.82366	0.70261
chr22	43924629	44208118	EFCAB6	21694	8076612	4.66235	4.64072	4.95622	5.27353	5.21282	5.39092	5.42939	5.05608	5.11545	4.7531	0.176245	5.24636	0.148054	0	0.000896636	0.0167709	0.493268	0.493268	4.80515	-0.733602
chr11	125753509	125770917	HYLS1	8774	7945040	7.15958	6.66124	6.95994	6.49559	6.58932	6.45506	6.12791	6.62373	6.3122	6.92692	0.250809	6.43397	0.185951	0	0.00443805	0.0501159	-0.492951	0.492951	-3.73639	-2.39632
chr3	105377109	105587887	CBLB	22861	8089261	6.16248	6.43486	6.71575	6.11318	6.21942	6.13123	5.68395	5.69596	5.82489	6.4377	0.276646	5.94477	0.23785	0	0.0117712	0.0992784	-0.492927	0.492927	-3.12824	-3.39543
chr1	197521385	197744556	DENND1B	6616	7923141	6.14537	6.28523	6.33973	5.87432	6.02524	5.88925	5.46774	5.83709	5.49102	6.25678	0.100256	5.76411	0.229666	0	0.0038724	0.0455075	-0.492665	0.492665	-3.82357	-2.25551
chr12	57881077	57910438	MARS	10003	7956443	8.45811	8.48219	8.56504	8.90624	9.063	8.99877	8.86988	8.98317	9.14489	8.50178	0.0560916	8.99433	0.100774	0	3.26058e-05	0.00193261	0.492547	0.492547	7.48014	2.72919
chr3	182733006	182817365	MCCC1	23168	8092328	8.37124	8.27478	8.40521	7.77927	7.96622	7.85248	7.7295	7.94886	7.87473	8.35041	0.0676655	7.85851	0.0927211	0	2.55073e-05	0.00165546	-0.491899	0.491899	-7.711	2.98394
chr9	16409501	16870786	BNC2	30071	8160260	6.5955	6.66892	6.68248	6.32703	6.27282	6.26455	6.18011	5.99287	5.90539	6.64897	0.0467974	6.15713	0.170103	0	0.000596102	0.0126173	-0.491837	0.491837	-5.09694	-0.306714
chr1	28929362	28969585	TAF12	5747	7914218	8.33222	8.04828	8.08977	8.72904	8.76844	8.73201	8.67867	8.46615	8.51541	8.15676	0.153362	8.64829	0.126272	0	0.000365088	0.00906298	0.49153	0.49153	5.45951	0.20646
chr2	73612886	73837046	ALMS1	18326	8042737	7.83321	7.7648	7.74664	8.13867	8.24428	8.19832	8.33747	8.32965	8.38974	7.78155	0.0456504	8.27302	0.0953313	0	2.23483e-05	0.00152067	0.491474	0.491474	7.83751	3.12092
chr15	41271078	41408340	INO80	13039	7987584	7.4122	7.43318	7.57837	7.92063	8.13871	8.00632	7.85546	7.91034	7.96479	7.47459	0.0904914	7.96604	0.0988242	0	4.88502e-05	0.00248406	0.491455	0.491455	7.11125	2.30878
chr11	63393147	63393529	ATL3	9233	7948995	7.6318	6.95523	7.11842	6.70453	6.86253	6.86253	6.81473	6.79168	6.4262	7.23515	0.35307	6.7437	0.166089	0	0.00892101	0.0817511	-0.491446	0.491446	-3.29868	-3.11318
chr2	111490211	111875378	ACOXL	18503	8044353	4.12605	4.09959	4.29925	4.61103	4.55418	4.42604	4.75102	4.94798	4.70666	4.17496	0.108445	4.66615	0.179724	0	0.00115329	0.0199334	0.491188	0.491188	4.62948	-0.996504
chr15	43235095	43398298	UBR1	13059	7987981	7.72359	7.69761	7.67617	8.06101	8.3547	8.34473	8.05965	8.11033	8.21001	7.69913	0.0237474	8.19007	0.135236	0	0.00014073	0.00483607	0.490944	0.490944	6.20688	1.20428
chr15	43650370	43662260	ZSCAN29	13065	7988082	6.39599	6.41592	6.38173	6.88821	7.04173	6.81492	6.93248	6.80781	6.84637	6.39788	0.0171747	6.88859	0.0884444	0	1.24098e-05	0.00105831	0.490705	0.490705	8.41996	3.72848
chr14	75548822	75593730	NEK9	12313	7980271	6.58681	6.35667	6.64655	7.06596	7.17116	6.99443	6.97121	7.0321	6.88746	6.53001	0.153062	7.02038	0.0956123	0	0.000141943	0.0048599	0.490374	0.490374	6.19988	1.1953
chr17	43580710	43611631	ARL17A	14903	8007794	6.05747	5.65052	6.09886	5.983	5.99381	6.29607	6.82512	6.63069	6.82703	5.93562	0.247766	6.42595	0.390369	0	0.0534409	0.270096	0.490339	0.490339	2.21275	-4.89685
chr19	37035290	37064190	ZNF529	17649	8036333	5.87961	5.6857	5.62996	6.12034	6.43959	6.35463	6.15334	6.29584	5.96802	5.73176	0.131044	6.22196	0.173173	0	0.00115517	0.0199339	0.490203	0.490203	4.62836	-0.998203
chr4	113218557	113362829	ALPK1	23625	8096919	5.20603	5.20694	5.43365	4.47331	4.89665	4.89665	4.69279	4.89665	4.89665	5.28221	0.131149	4.79212	0.17619	0	0.00125904	0.0210411	-0.490087	0.490087	-4.56898	-1.08806
chr19	52534632	52552074	ZNF432	17927	8038942	7.38279	7.12994	7.55173	7.79502	7.98637	8.03345	7.89824	7.83983	7.51597	7.35482	0.212285	7.84481	0.183915	0	0.00311084	0.0391661	0.489995	0.489995	3.96495	-2.02888
chr15	41809374	41836464	RPAP1	13046	7987675	5.82714	5.97414	6.17714	6.51204	6.54381	6.4174	6.57884	6.40991	6.43443	5.9928	0.175747	6.48274	0.0717358	0	0.000120484	0.00437056	0.489933	0.489933	6.33443	1.3667
chr11	71145460	71159402	DHCR7	9338	7950067	6.84245	6.80444	7.13967	6.35883	6.5039	6.47704	6.49299	6.42383	6.37857	6.92885	0.183562	6.43919	0.0614543	0	0.000115918	0.00427085	-0.489659	0.489659	-6.36643	1.40709
chr3	132036248	132087142	ACPP	22240	8082673	4.28715	4.57693	4.46217	3.79077	3.81125	4.07367	3.90495	4.08583	4.05121	4.44208	0.145929	3.95295	0.134585	0	0.000439559	0.0102356	-0.489135	0.489135	-5.3206	0.0121176
chrX	49969416	50094913	CCNB3	30829	8167625	4.94478	4.80792	5.18552	4.60381	4.57455	4.45711	4.42919	4.40549	4.47367	4.97941	0.191164	4.49064	0.0803591	0	0.000216087	0.00652944	-0.488768	0.488768	-5.86336	0.755547
chr1	203595689	203713209	ATP2B4	5251	7908940	8.87336	8.9655	8.96843	8.63445	8.64326	8.66059	8.16001	8.24381	8.34139	8.93576	0.0540603	8.44725	0.225423	0	0.00319196	0.0398224	-0.488509	0.488509	-3.94824	-2.05555
chr12	79258554	79845786	SYT1	10077	7957338	4.02392	4.09927	4.10249	3.45163	3.73358	3.5112	3.45484	3.66725	3.7022	4.07523	0.0444624	3.58678	0.128633	0	0.000119869	0.00435312	-0.488444	0.488444	-6.33867	1.37205
chr5	106712590	107006596	EFNA5	25344	8113433	7.99915	8.05767	8.297	8.43554	8.46684	8.64067	8.73744	8.67938	8.67796	8.11794	0.157806	8.6063	0.124471	0	0.000387256	0.00945354	0.488364	0.488364	5.41518	0.144745
chr11	134123407	134135749	ACAD8	8802	7945283	7.17871	6.74187	6.70293	6.59706	6.66645	6.4867	6.26033	6.34865	5.95784	6.8745	0.264171	6.38617	0.258396	0	0.015016	0.117327	-0.488327	0.488327	-2.97976	-3.64187
chr4	152041436	152147572	SH3D19	24293	8103166	9.08557	9.0593	9.00556	8.56474	8.50828	8.54829	8.55843	8.56579	8.62712	9.05014	0.0407847	8.56211	0.0383371	0	9.31914e-07	0.000216693	-0.488034	0.488034	-11.42	6.34984
chrX	9983602	10112518	WWC3	30663	8165947	6.5742	6.3755	6.53731	6.88774	6.95849	7.17685	6.90127	7.02985	6.94652	6.49567	0.105694	6.98345	0.107199	0	9.43747e-05	0.00384167	0.487785	0.487785	6.53852	1.62194
chr6	46517445	46620523	CYP39A1	26665	8126770	3.72052	3.46421	4.10881	3.34902	3.24792	3.24063	3.29418	3.23629	3.29418	3.76451	0.324545	3.27704	0.0438253	0	0.00202051	0.0290324	-0.487477	0.487477	-4.24884	-1.58084
chr1	70820493	70833706	HHLA3	4609	7902282	6.70463	6.72567	6.95391	6.32064	6.47807	6.50209	6.18401	6.15739	6.20261	6.79474	0.138249	6.30747	0.152262	0	0.000704394	0.0141524	-0.487268	0.487268	-4.97656	-0.48133
chr1	161169105	161184185	NDUFS2	5051	7906703	9.05095	9.02338	9.07792	8.67728	8.66817	8.50733	8.50599	8.52045	8.50245	9.05075	0.0272728	8.56361	0.0847881	0	1.13195e-05	0.000996883	-0.487137	0.487137	-8.51401	3.82315
chr16	56651373	56652727	MT1L	13746	7995793	9.20742	8.96696	9.16671	8.87194	8.69961	8.87847	8.73365	8.31335	8.26458	9.1137	0.128695	8.62693	0.271882	0	0.0103471	0.090886	-0.486763	0.486763	-3.20731	-3.26436
chr1	197478757	197522256	DENND1B	6615	7923131	7.17077	7.08112	7.19465	6.60176	6.84675	6.78878	6.50879	6.66949	6.56143	7.14885	0.0598563	6.66283	0.132268	0	0.000162478	0.00532061	-0.486016	0.486016	-6.09038	1.05396
chr6	36021791	36107842	MAPK13	25911	8119016	5.66397	5.74344	6.03756	6.32322	6.36705	6.39851	6.37973	6.16643	6.17057	5.81499	0.196803	6.30092	0.10553	0	0.000460602	0.0105582	0.485931	0.485931	5.28592	-0.0368343
chr4	95373037	95589377	PDLIM5	23581	8096489	8.97786	8.82893	8.89804	8.5074	8.55672	8.61312	8.29536	8.20417	8.31766	8.90161	0.074531	8.41574	0.16499	0	0.000625345	0.0130231	-0.485875	0.485875	-5.06224	-0.35682
chr10	23728198	23731319	OTUD1	6967	7926677	9.50468	9.56143	9.58948	10.0558	10.1107	10.1731	9.90723	10.0696	9.90941	9.55186	0.0432049	10.0376	0.10816	0	4.6733e-05	0.00241287	0.485785	0.485785	7.15102	2.35491
chrX	153194695	153200531	NAA10	31764	8175924	7.8031	7.65541	8.22183	8.77181	8.42526	8.31142	8.58292	8.12425	8.05962	7.89345	0.293819	8.37921	0.271841	0	0.0209482	0.146837	0.485763	0.485763	2.77806	-3.97641
chr12	74931607	74935232	ATXN7L3B	10068	7957242	8.07587	8.05077	7.94848	7.69984	7.64934	7.65906	7.47507	7.44328	7.30909	8.02504	0.0674809	7.53928	0.153992	0	0.000406369	0.00966549	-0.485761	0.485761	-5.3791	0.0943061
chr9	100174232	100258407	TDRD7	29751	8156688	5.26827	5.48708	5.37474	5.44943	5.7904	5.65633	6.13999	6.09784	6.0387	5.37669	0.109417	5.86211	0.276321	0	0.0106897	0.0931025	0.48542	0.48542	3.1873	-3.2975
chr2	231206785	231268445	SP140L	18967	8048926	6.88059	6.81195	6.9615	6.13494	6.50975	6.40063	6.24181	6.55423	6.55423	6.88468	0.0748559	6.39927	0.176008	0	0.000905245	0.0168929	-0.485416	0.485416	-4.79842	-0.743588
chr17	7529552	7531187	SAT2	15287	8012247	7.70274	7.4088	7.83324	7.45625	7.35416	7.11329	6.97397	7.19214	6.88821	7.64826	0.217402	7.163	0.21776	0	0.00642015	0.0647848	-0.48526	0.48526	-3.50322	-2.77639
chr14	39583427	39606177	SIP1	11698	7974054	6.63098	6.11911	6.62319	6.01116	6.19032	6.07023	5.78915	5.8495	5.92492	6.45776	0.29331	5.97255	0.147988	0	0.00414645	0.0478634	-0.485216	0.485216	-3.77977	-2.32616
chr1	50905150	51425936	FAF1	5912	7915995	8.29581	8.16024	8.3935	8.73982	8.8102	8.719	8.87902	8.77452	8.6877	8.28318	0.117143	8.76838	0.0689789	0	2.71382e-05	0.00171404	0.485195	0.485195	7.65222	2.91968
chr11	114262165	114271226	C11orf71	9527	7951781	5.3387	5.11994	5.51471	4.8187	4.86011	4.76175	4.93654	4.88515	4.77668	5.32445	0.19777	4.83982	0.0668558	0	0.000199731	0.00615792	-0.484629	0.484629	-5.92548	0.837933
chr16	67471917	67515089	ATP6V0D1	14332	8002041	7.91745	7.87756	8.06949	8.54145	8.59126	8.47425	8.39606	8.36453	8.26899	7.95483	0.101278	8.43942	0.119343	0	0.000151101	0.00508194	0.484592	0.484592	6.14905	1.1299
chr5	140560980	140565984	PCDHB16	24857	8108716	7.08237	6.63707	6.55065	6.19924	6.37308	6.37308	6.11803	6.37308	6.1967	6.75669	0.285335	6.2722	0.114298	0	0.0023239	0.0318266	-0.484493	0.484493	-4.156	-1.72627
chr17	27900493	27916610	GIT1	15453	8013923	6.68064	7.04767	6.74971	7.26138	7.19812	7.34042	7.42074	7.35784	7.2839	6.82601	0.195047	7.3104	0.0787891	0	0.000242921	0.00701486	0.484395	0.484395	5.77171	0.633007
chr11	33724556	33758024	CD59	9038	7947425	9.99661	9.82345	9.86904	9.50266	9.42205	9.41899	9.52876	9.30094	9.29917	9.89637	0.0897527	9.4121	0.0970208	0	5.00592e-05	0.00252412	-0.484273	0.484273	-7.08938	2.28332
chr15	63445539	63449741	RPS27L	13174	7989493	6.77795	6.19868	6.51948	6.23218	6.14874	6.23218	5.7471	6.23218	5.49435	6.4987	0.290195	6.01446	0.316934	0	0.0332356	0.201638	-0.484245	0.484245	-2.49974	-4.43445
chr9	108456825	108538893	TMEM38B	29789	8157092	8.84046	8.7857	8.80105	9.22162	9.29936	9.42596	9.22162	9.29093	9.29776	8.80907	0.0282458	9.29287	0.0747509	0	6.68905e-06	0.000745506	0.483807	0.483807	9.06825	4.36286
chr7	112063226	112116247	IFRD1	27514	8135514	9.11786	9.18326	9.13879	9.60369	9.7273	9.5528	9.61564	9.66977	9.61321	9.14663	0.033397	9.6304	0.060311	0	2.99339e-06	0.000423672	0.483766	0.483766	9.97235	5.1809
chr2	171673072	171717661	GAD1	18720	8046283	5.08188	5.17362	5.05224	5.4397	5.40071	5.38387	5.88037	5.69497	5.71789	5.10258	0.0632836	5.58625	0.206163	0	0.0021311	0.0299998	0.483671	0.483671	4.21338	-1.63626
chr13	50589390	50595058	KCNRG	11163	7969166	5.26238	4.93907	5.54824	5.56861	5.82929	5.56861	5.90196	5.72223	5.80636	5.2499	0.304776	5.73284	0.139545	0	0.00432797	0.0492551	0.482948	0.482948	3.7524	-2.3704
chr7	22459066	22539798	MGC87042	27824	8138527	5.52314	5.22519	5.01952	4.81728	4.70837	4.91029	4.12151	5.12269	4.95933	5.25595	0.253214	4.77325	0.348259	0	0.0402504	0.227039	-0.482706	0.482706	-2.38426	-4.62212
chr10	50663414	50747588	ERCC6	7610	7933509	8.58917	8.69229	8.66551	8.11906	8.31647	8.17847	8.08868	8.07198	8.2245	8.64899	0.0535076	8.16653	0.0929925	0	2.50517e-05	0.00163245	-0.482464	0.482464	-7.72815	3.00262
chr22	30163358	30166402	UQCR10	21235	8072274	9.92435	9.65648	9.80294	9.52989	9.48503	9.54949	9.2501	9.11814	8.94188	9.79459	0.134132	9.31242	0.249884	0	0.00754673	0.0725782	-0.482168	0.482168	-3.40235	-2.94214
chr7	128116783	128145351	METTL2B	27550	8135922	4.68812	4.60773	4.95205	4.84523	4.95205	5.09526	6.37464	5.06426	5.05732	4.7493	0.180127	5.23146	0.567615	0	0.145297	0.481113	0.482156	0.482156	1.5905	-5.82542
chr7	144015206	144016150	OR2A1	27668	8136985	6.17461	5.69722	5.27289	5.15732	4.32671	4.26871	5.9748	5.52406	6.14547	5.7149	0.451121	5.23284	0.80306	0	0.305741	0.679272	-0.482061	0.482061	-1.08421	-6.44578
chr20	43990577	43997855	SYS1	20271	8062964	7.05366	6.92716	7.15278	7.86902	7.53424	7.61045	7.52633	7.28554	7.33284	7.04453	0.113086	7.5264	0.209759	0	0.00296005	0.0377254	0.481871	0.481871	3.99727	-1.97738
chr1	54497347	54519177	TMEM59	5942	7916372	10.2736	10.2974	10.359	9.82714	9.92308	9.90903	9.66988	9.89813	9.74161	10.31	0.0440941	9.82814	0.102946	0	3.85064e-05	0.00214211	-0.481868	0.481868	-7.32671	2.55635
chr14	91923955	91976822	SMEK1	12362	7980833	8.0962	8.06605	7.82204	8.74277	8.7336	8.59479	8.23193	8.27916	8.2767	7.99477	0.15034	8.47649	0.240695	0	0.00685904	0.067692	0.481724	0.481724	3.46188	-2.84424
chr17	57233093	57281466	PRR11	14997	8008784	10.8008	10.6963	10.6906	10.0721	10.2768	10.3352	10.2518	10.3352	10.2149	10.7293	0.0620129	10.2476	0.0980626	0	3.65758e-05	0.00205989	-0.481608	0.481608	-7.3739	2.60982
chr10	114133776	114188204	ACSL5	7326	7930498	8.1371	8.07202	7.93241	7.56546	7.51229	7.53311	7.86523	7.40646	7.51106	8.04718	0.104581	7.5656	0.156191	0	0.000620589	0.0129323	-0.481576	0.481576	-5.06777	-0.348832
chr6	44081194	44095194	MRPL14	26655	8126653	7.56768	7.2596	7.62514	8.00805	8.02164	7.90141	8.09734	7.86521	7.89899	7.48414	0.196571	7.96544	0.0904795	0	0.000343651	0.00874957	0.481301	0.481301	5.50523	0.269816
chr1	39351479	39407473	RHBDL2	5828	7915184	3.91003	4.26971	4.17722	3.61929	3.39825	3.74814	3.5789	3.59261	3.88925	4.11899	0.186778	3.63774	0.166518	0	0.00187002	0.0274732	-0.481248	0.481248	-4.30055	-1.50031
chr6	37787307	38122397	ZFAND3	25932	8119227	7.65928	7.70986	7.8082	8.21489	8.09126	8.20464	8.27395	8.2295	8.22756	7.72578	0.0757226	8.20697	0.0614395	0	7.46202e-06	0.000780517	0.481187	0.481187	8.9507	4.25093
chr17	36890150	36906070	PCGF2	15520	8014706	6.49332	6.47617	6.65503	6.97742	7.02836	7.06558	7.0626	7.04527	6.95633	6.54151	0.0986855	7.02259	0.0456667	0	7.22224e-06	0.000770669	0.481088	0.481088	8.98568	4.28438
chr10	96092983	96122696	NOC3L	7774	7935146	8.39361	8.22497	8.44801	8.73333	8.91746	8.82508	8.67415	8.97379	8.89586	8.35553	0.116297	8.83661	0.114942	0	0.000167025	0.00543101	0.481081	0.481081	6.06816	1.02508
chr17	17991283	18011292	DRG2	14639	8005313	7.66959	7.65739	8.03452	8.43275	8.27232	8.15983	8.4247	8.11049	8.20918	7.78717	0.2143	8.26821	0.135413	0	0.00129397	0.0213833	0.481043	0.481043	4.55018	-1.11661
chr1	146032648	146082765	NBPF15	6226	7919271	5.71676	6.65489	6.37559	6.41182	5.63638	6.16551	6.19471	5.11534	5.08591	6.24908	0.48169	5.76828	0.576737	0	0.191353	0.548027	-0.4808	0.4808	-1.40978	-6.06471
chr14	97263684	97347951	VRK1	11940	7976621	9.93818	9.55603	9.73223	10.4117	10.4013	10.4571	10.1114	9.98795	9.96317	9.74215	0.191271	10.2221	0.226893	0	0.00677068	0.0671892	0.47994	0.47994	3.46998	-2.83094
chr3	191046874	191109964	CCDC50	22452	8084818	8.69788	8.56207	8.74724	8.14272	8.27317	8.15638	8.12931	8.14194	8.29163	8.66906	0.0958931	8.18919	0.0729392	0	2.07822e-05	0.00145076	-0.479872	0.479872	-7.90771	3.19613
chr14	70712470	70714518	ADAM21	12275	7979904	4.52868	4.62366	4.81595	4.26745	3.76965	4.28841	4.33888	4.06731	4.32652	4.6561	0.146353	4.17637	0.222315	0	0.0047998	0.053052	-0.479726	0.479726	-3.68656	-2.47714
chr9	72658497	72841888	MAMDC2	29655	8155754	4.17059	4.23534	4.09867	3.79439	3.52199	3.56404	3.67064	3.56396	4.01747	4.1682	0.0683688	3.68875	0.188932	0	0.0014155	0.0227917	-0.479452	0.479452	-4.48876	-1.21023
chr1	46152886	46160115	TMEM69	4496	7901135	9.0636	8.92681	8.96035	8.42989	8.62475	8.70716	8.63398	8.31835	8.31344	8.98358	0.0712941	8.5046	0.172637	0	0.000873114	0.0164644	-0.478988	0.478988	-4.82389	-0.705821
chr7	6048882	6063465	AIMP2	27090	8131374	9.87767	9.81572	9.95065	10.4148	10.2526	10.2992	10.5067	10.2716	10.4165	9.88135	0.0675386	10.3602	0.100743	0	4.68305e-05	0.00241405	0.478903	0.478903	7.14915	2.35274
chr1	109103099	109181949	FAM102B	4732	7903507	6.47084	6.71137	6.21542	5.70736	6.15547	5.57399	5.72749	6.57067	6.18689	6.46588	0.248014	5.98698	0.380821	0	0.0540362	0.272216	-0.4789	0.4789	-2.20602	-4.90751
chr6	36410544	36458920	KCTD20	25914	8119067	7.33698	7.38767	7.33385	7.01511	7.15088	7.00688	6.79173	6.49153	6.78984	7.35283	0.0302088	6.87433	0.234252	0	0.00427157	0.0488135	-0.478505	0.478505	-3.76078	-2.35685
chr6	31926581	31937532	SKIV2L	31954	8178136	6.12494	6.57845	6.02756	6.49026	5.27424	5.08118	5.91517	6.12494	5.70694	6.24365	0.294005	5.76546	0.527247	0	0.136085	0.464949	-0.478193	0.478193	-1.63266	-5.76719
chr13	49063099	49107327	RCBTB2	11416	7971573	5.18953	5.12444	5.46095	4.83766	4.68447	4.60423	4.77855	4.77314	5.00344	5.25831	0.178488	4.78025	0.136616	0	0.000849629	0.0161061	-0.478058	0.478058	-4.84314	-0.677324
chr2	182756595	182795465	SSFA2	18763	8046726	8.72849	8.73066	8.66853	8.16103	8.31638	8.21188	8.20698	8.24755	8.24351	8.70923	0.03526	8.23122	0.052076	0	2.10834e-06	0.00034416	-0.47801	0.47801	-10.3895	5.53449
chr12	53693471	53700962	C12orf10	9925	7955777	7.69575	7.67142	7.70026	8.36725	8.2466	8.14467	8.19006	7.99819	8.05454	7.68914	0.0155175	8.16688	0.133123	0	0.000154134	0.00514644	0.47774	0.47774	6.13296	1.10911
chr5	43014525	43018826	LOC648987	25161	8111922	6.21725	5.92513	6.17095	5.50436	5.84272	5.74114	5.59658	5.33498	5.74114	6.10445	0.157007	5.62682	0.186457	0	0.00238582	0.0324137	-0.477627	0.477627	-4.13864	-1.75359
chr1	205681947	205719404	NUCKS1	6676	7923798	10.8955	10.6572	10.6959	9.93571	10.0666	10.1562	10.4227	10.6205	10.4297	10.7495	0.127873	10.2719	0.259898	0	0.00929116	0.0841883	-0.477614	0.477614	-3.27358	-3.15467
chr1	156307103	156316786	C1orf182	4995	7906154	4.43363	4.55503	5.10682	4.07283	4.28755	4.37569	4.30594	4.09453	4.19192	4.69849	0.358791	4.22141	0.121957	0	0.00706765	0.0689299	-0.477082	0.477082	-3.44319	-2.87495
chr12	32655047	32797685	FGD4	9831	7954729	4.61753	4.58709	4.58418	4.11834	4.15491	3.86613	4.24586	4.09855	4.23248	4.59627	0.0184726	4.11938	0.137565	0	0.000191417	0.00598336	-0.476887	0.476887	-5.95921	0.882432
chr5	136310987	136835018	SPOCK1	25440	8114287	6.04167	6.00977	5.9394	6.60341	6.69821	6.58848	6.37685	6.36005	6.21558	5.99695	0.0523255	6.47376	0.184025	0	0.00118862	0.0203052	0.476816	0.476816	4.60863	-1.028
chr17	41322489	41363707	NBR1	14869	8007471	7.78293	7.67249	8.04507	7.16301	7.47758	7.71761	7.32791	7.15729	7.29715	7.8335	0.191366	7.35676	0.21285	0	0.0054385	0.0577267	-0.476737	0.476737	-3.60751	-2.60582
chr17	73269073	73285514	SLC25A19	15859	8018352	6.40946	6.3552	6.74055	7.02504	6.92116	6.9863	7.03104	6.94291	6.96328	6.50174	0.208588	6.97829	0.0442103	0	0.000201645	0.00620111	0.476549	0.476549	5.91793	0.82795
chr7	115893170	115895118	LOC100128868	27520	8135585	5.97258	6.32609	5.60858	5.42106	5.44423	5.47957	5.64006	5.36195	5.60858	5.96908	0.358764	5.49258	0.109449	0	0.00633501	0.064166	-0.476507	0.476507	-3.51158	-2.76268
chr10	35535953	35860852	CCNY	6998	7927008	7.22036	7.16036	7.37607	7.60612	7.87454	7.83206	7.70947	7.66255	7.68651	7.25226	0.111338	7.72854	0.103447	0	0.000107213	0.00411998	0.47628	0.47628	6.4314	1.48868
chr6	31938952	31949223	STK19	31955	8178164	6.6548	6.27945	6.51615	6.25714	5.98428	5.75132	6.26276	5.99351	5.79558	6.48347	0.189798	6.00743	0.21852	0	0.0060334	0.0620246	-0.476035	0.476035	-3.54218	-2.71257
chr9	43684902	43924049	CNTNAP3	29628	8155460	4.56872	4.63875	4.50335	4.16805	4.07245	3.84334	4.17382	4.32901	3.98219	4.57027	0.0677149	4.09481	0.169041	0	0.000800833	0.0153612	-0.475465	0.475465	-4.88504	-0.615498
chr15	66585660	66626236	DIS3L	12745	7984298	8.35184	8.39903	8.36628	8.70197	8.88878	8.86494	8.59427	9.06887	8.96649	8.37239	0.0241793	8.84755	0.173481	0	0.000798036	0.015344	0.475168	0.475168	4.88752	-0.61184
chr17	289769	295731	FAM101B	15179	8010915	6.19334	6.2128	6.20247	6.66191	6.70751	6.52042	6.84335	6.63921	6.69573	6.20287	0.00973519	6.67802	0.104998	0	3.98054e-05	0.00219174	0.475152	0.475152	7.29638	2.52185
chr18	20715727	20838617	CABLES1	16078	8020495	7.17997	7.30598	7.12879	7.76812	7.8069	7.68559	7.58247	7.58247	7.65451	7.20491	0.0911877	7.68001	0.0933517	0	5.06941e-05	0.00254819	0.475099	0.475099	7.07812	2.2702
chr6	27840926	27841289	HIST1H4L	26492	8124534	6.28963	6.27215	6.84765	6.84765	6.93798	6.84765	7.28896	7.05827	6.68722	6.46981	0.327337	6.94462	0.208133	0	0.0138274	0.111229	0.474813	0.474813	3.02994	-3.55856
chr1	150618701	150669633	GOLPH3L	6291	7919780	9.68023	9.70399	9.70166	9.34208	9.39294	9.54783	9.04752	8.97715	9.01638	9.69529	0.0130945	9.22065	0.237686	0	0.00477509	0.0528909	-0.474643	0.474643	-3.68983	-2.47182
chr15	25325289	25325380	SNORD116-14	12495	7981976	5.91782	5.60858	5.42693	6.09614	6.55339	5.91782	6.58772	6.09537	5.50368	5.65111	0.248196	6.12569	0.407015	0	0.0678917	0.312279	0.474576	0.474576	2.06693	-5.12552
chr2	68405989	68479651	PPP3R1	19307	8052721	9.4909	9.30124	9.4232	9.8509	9.97315	9.78665	9.87943	9.79873	9.98676	9.40511	0.0961106	9.87927	0.0851294	0	3.92488e-05	0.00216848	0.474155	0.474155	7.30924	2.53649
chr11	134118173	134123270	THYN1	9644	7952869	7.27842	7.36056	7.62458	7.16782	7.27567	7.10912	6.64151	6.66839	6.82036	7.42118	0.180869	6.94714	0.272048	0	0.0142912	0.113854	-0.47404	0.47404	-3.00986	-3.59191
chr3	108099216	108248169	MYH15	22871	8089329	5.40297	5.69238	5.80571	5.05085	5.2067	5.13197	5.22832	5.22832	5.11203	5.63369	0.20769	5.1597	0.0728237	0	0.00033313	0.0085963	-0.473989	0.473989	-5.52882	0.302372
chrX	100264336	100307102	TRMT2B	31525	8174005	6.86344	6.77613	6.87681	6.28429	6.43604	6.36178	6.61917	6.30622	6.18317	6.83879	0.0546763	6.36511	0.150126	0	0.000390249	0.00950254	-0.473683	0.473683	-5.4094	0.136684
chr4	6911571	7034841	TBC1D14	23313	8093976	8.84893	9.12035	9.05837	9.40046	9.48051	9.43772	9.45446	9.53832	9.5856	9.00922	0.14223	9.48284	0.068223	0	6.12044e-05	0.00284222	0.473627	0.473627	6.91134	2.07387
chr1	205682497	205685445	NUCKS1	5266	7909142	11.1697	11.2362	11.0807	10.5608	10.5595	10.445	10.8354	10.8608	10.8709	11.1622	0.0780204	10.6887	0.188042	0	0.00156457	0.0242768	-0.473466	0.473466	-4.42069	-1.3146
chr14	68213238	68283304	ZFYVE26	12256	7979757	6.50219	6.47761	6.47129	6.04942	6.17255	6.17016	5.94442	5.81338	5.91574	6.4837	0.0163246	6.01094	0.145237	0	0.000281527	0.0076448	-0.472756	0.472756	-5.65749	0.47859
chr19	7011514	7013338	FLJ25758	16547	8025124	4.1777	3.67931	3.75959	4.0058	4.03389	4.1331	4.50641	4.78142	4.60759	3.8722	0.267599	4.3447	0.329305	0	0.0383428	0.220082	0.472499	0.472499	2.41356	-4.57469
chr3	49449639	49453908	TCTA	21964	8079746	6.93212	6.78375	7.07012	6.57677	6.57263	6.57677	6.28374	6.33209	6.39707	6.92866	0.143221	6.45651	0.135109	0	0.000554149	0.0119724	-0.472152	0.472152	-5.15004	-0.230352
chr16	17190058	17190318	LYRM2	14114	7999752	10.5216	10.5091	10.5533	10.0767	10.0029	10.2906	10.1382	9.92697	9.90058	10.528	0.0227718	10.056	0.145492	0	0.000291994	0.00781252	-0.472002	0.472002	-5.62943	0.44037
chr5	109025156	109203429	MAN2A1	24714	8107234	7.6381	7.55229	7.68503	7.86921	7.92079	7.87636	8.3539	8.29222	8.26895	7.62514	0.0673096	8.0969	0.230345	0	0.00455916	0.0509931	0.471763	0.471763	3.71924	-2.4241
chr11	319669	321050	IFITM3	8808	7945371	9.51697	9.50704	9.44495	9.167	9.14777	9.39287	9.07884	8.5647	8.75713	9.48965	0.0390333	9.01805	0.302261	0	0.0166288	0.125957	-0.471601	0.471601	-2.91782	-3.74471
chr1	225997836	226033264	EPHX1	5353	7910111	6.16165	6.29957	6.41899	5.91251	5.80857	5.80517	5.91251	5.67268	5.81949	6.2934	0.128781	5.82182	0.088488	0	9.15258e-05	0.00377195	-0.471581	0.471581	-6.56444	1.65396
chr17	33900676	33900772	SNORD7	14774	8006540	4.64618	3.77461	4.19228	4.38319	5.20413	4.60172	4.56426	4.73804	4.56426	4.20436	0.435912	4.67593	0.28249	0	0.0491158	0.255673	0.471575	0.471575	2.26392	-4.81547
chr9	125580623	125590910	PDCL	30467	8163964	7.06919	7.10623	7.02942	6.69838	6.76064	6.89122	6.48368	6.44417	6.30385	7.06828	0.0384142	6.59699	0.221702	0	0.00350971	0.0425337	-0.47129	0.47129	-3.88685	-2.1538
chr14	39866959	39901676	FBXO33	12160	7978748	6.54305	6.33252	6.5332	6.05355	5.92199	6.05091	5.95171	6.06324	5.9492	6.46959	0.118807	5.99843	0.0639415	0	2.9856e-05	0.00181929	-0.471159	0.471159	-7.56238	2.82066
chr6	35995573	36078535	MAPK14	25910	8119000	7.34854	7.1941	7.23675	6.71283	6.9535	6.89812	6.54313	6.84547	6.77989	7.25979	0.0797588	6.78882	0.147305	0	0.000433608	0.0101412	-0.470971	0.470971	-5.33073	0.0263862
chr1	145575988	145586546	PIAS3	4839	7904812	6.97003	7.11807	7.35412	6.80943	7.14869	6.96398	6.42655	6.22207	6.48839	7.14741	0.193716	6.67652	0.3543	0	0.0407685	0.228662	-0.470887	0.470887	-2.37654	-4.6346
chr10	7797192	7829944	KIN	7451	7932000	8.23609	8.07813	7.8273	8.49189	8.67827	8.62954	8.32819	8.46493	8.51553	8.04717	0.206147	8.51806	0.124628	0	0.00104525	0.0186352	0.470883	0.470883	4.69775	-0.893808
chr3	119013220	119136564	ARHGAP31	22163	8081838	5.77411	5.57007	5.91281	6.34968	6.39069	6.1915	6.24689	6.06571	6.09479	5.75233	0.172409	6.22321	0.13184	0	0.000764108	0.0148865	0.470879	0.470879	4.91842	-0.566419
chr5	178286954	178312029	ZNF354B	25027	8110463	6.45757	6.57223	6.38644	5.91814	6.01408	6.14131	5.86704	6.18905	5.87759	6.47208	0.0937413	6.0012	0.138031	0	0.000349937	0.00882241	-0.470879	0.470879	-5.49151	0.250836
chr20	21283942	21370465	XRN2	20114	8061324	9.56273	9.4685	9.48755	10.0085	10.0039	9.99944	9.89259	10.0702	9.88714	9.50626	0.0498274	9.97697	0.0722592	0	9.48991e-06	0.000899482	0.470714	0.470714	8.69662	4.00438
chr11	119205237	119208023	RNF26	8717	7944510	7.76926	7.59226	7.79833	7.08196	7.34564	7.32037	7.0982	7.30226	7.34747	7.71995	0.11153	7.24932	0.124588	0	0.000262902	0.00734421	-0.470632	0.470632	-5.71033	0.550252
chr5	167982630	168006588	PANK3	25577	8115681	8.07278	8.07155	7.9296	7.44764	7.69667	7.69903	7.44771	7.36513	7.66916	8.02464	0.0823146	7.55422	0.150286	0	0.000496882	0.0111371	-0.470421	0.470421	-5.22997	-0.116193
chr10	43633934	43680756	CSGALNACT2	7014	7927146	7.92307	7.6235	7.50988	7.96809	8.03994	8.28904	8.28587	8.27945	8.07282	7.68548	0.213457	8.15587	0.145264	0	0.00183099	0.027072	0.470387	0.470387	4.31469	-1.47836
chr3	12598571	12625212	MKRN2	21792	8077931	7.49094	7.27007	7.24816	7.74215	7.92591	7.79868	7.71193	7.85598	7.8048	7.33639	0.134292	7.80657	0.077273	0	7.148e-05	0.00315615	0.470185	0.470185	6.77608	1.91201
chr6	32146172	32148570	RNF5	32045	8179472	6.35009	6.35497	6.58525	6.00506	6.11341	6.08928	5.74305	5.94307	5.86693	6.4301	0.134383	5.96013	0.140212	0	0.00060044	0.0126798	-0.469973	0.469973	-5.09168	-0.3143
chr3	39093506	39138159	WDR48	21875	8078834	8.6706	8.74296	8.64295	8.06712	8.3726	8.45163	7.88949	8.14256	8.3726	8.6855	0.0516422	8.216	0.21851	0	0.00340917	0.0417319	-0.469504	0.469504	-3.90562	-2.12372
chr2	75889294	75942789	C2orf3	19365	8053288	7.54343	7.21127	7.53061	7.66774	7.76192	7.82565	8.07769	8.04175	8.01236	7.42843	0.188181	7.89785	0.168999	0	0.00235084	0.0320984	0.469418	0.469418	4.14838	-1.73825
chr13	21140585	21265576	IFT88	11054	7967933	6.73188	6.47556	6.82427	7.01668	7.28717	7.09699	7.2346	7.30421	6.93971	6.67724	0.180661	7.14656	0.151322	0	0.00143316	0.0229747	0.46932	0.46932	4.48031	-1.22315
chr6	37321791	37362514	RNF8	25929	8119184	8.47848	8.33435	8.45545	8.80454	8.88938	8.80823	8.89902	9.03223	8.91867	8.42276	0.0774298	8.89201	0.0837849	0	2.81924e-05	0.00175909	0.469254	0.469254	7.61625	2.88015
chr11	65485144	65488409	RNASEH2C	9271	7949482	7.6507	7.79979	7.97964	7.38824	7.48613	7.49817	7.14204	7.34737	7.18529	7.81004	0.164712	7.34121	0.149578	0	0.00114544	0.0198296	-0.468836	0.468836	-4.6342	-0.989379
chr8	52730147	52811658	PCMTD1	29133	8150714	7.49576	7.48981	7.51785	7.08498	7.19928	7.25296	6.54367	7.27118	6.84392	7.50114	0.0147728	7.03266	0.286585	0	0.0132288	0.107448	-0.468476	0.468476	-3.05692	-3.51377
chr19	23835708	23870017	ZNF675	17591	8035847	7.93626	7.3807	7.54699	7.97728	8.14321	8.19551	7.91304	8.33187	7.97728	7.62132	0.28514	8.0897	0.160742	0	0.00560199	0.0589586	0.468381	0.468381	3.58883	-2.6363
chr16	69389531	69419874	TERF2	14361	8002289	7.12397	7.26571	7.24465	7.56864	7.73996	7.55821	7.7603	7.74713	7.7036	7.21144	0.076483	7.67964	0.0920223	0	4.19446e-05	0.0022482	0.468202	0.468202	7.24872	2.4674
chr22	16158812	16159138	FLJ39632	21414	8074168	7.66734	7.60519	7.84936	7.43059	7.43059	7.37707	7.44764	6.86005	6.88924	7.7073	0.126894	7.2392	0.283527	0	0.0150975	0.117724	-0.468099	0.468099	-2.97648	-3.64734
---	0	0	HLA-B	32076	8179731	9.85138	9.70009	10.0052	9.49771	9.34917	9.26692	9.65664	9.21799	9.31645	9.85222	0.152559	9.38415	0.163894	0	0.00148417	0.0235032	-0.468075	0.468075	-4.4565	-1.25962
chr8	33370993	33371096	SNORD13	28585	8145793	8.21533	8.56314	8.77133	7.60332	8.05729	8.18824	8.52056	8.31294	7.60971	8.5166	0.280906	8.04867	0.374992	0	0.0602495	0.290602	-0.467922	0.467922	-2.13983	-5.01184
chr6	150339470	150346607	RAET1L	26972	8130173	6.71541	6.78475	6.72078	6.39894	6.3691	5.99022	6.26923	6.10725	6.49971	6.74031	0.0385748	6.27241	0.191804	0	0.00163704	0.0250848	-0.467902	0.467902	-4.39006	-1.36177
chr14	24683149	24685271	MDP1	12106	7978192	5.47902	5.35342	5.68179	5.19829	5.19829	4.98709	5.19829	4.64895	4.99042	5.50474	0.16569	5.03689	0.216002	0	0.00545557	0.0578699	-0.467855	0.467855	-3.60553	-2.60905
chr13	93878865	95059655	GPC6	11217	7969613	7.05879	7.13364	7.08354	7.92713	7.68239	7.71835	7.67201	7.2669	7.09211	7.09199	0.0381327	7.55981	0.313756	0	0.0203949	0.144685	0.467825	0.467825	2.79423	-3.94964
chr19	53769929	53770976	VN1R4	17949	8039075	3.37146	3.39444	3.69997	4.03767	4.02801	3.82888	3.29032	5.04423	3.50926	3.48862	0.183393	3.9564	0.609095	0	0.182308	0.535403	0.467774	0.467774	1.44202	-6.02332
chr11	34172535	34378802	ABTB2	9041	7947462	5.43593	5.58628	5.41471	6.03242	6.12713	6.1383	5.79884	5.79177	5.79177	5.47897	0.0935312	5.94671	0.171164	0	0.00112001	0.0194728	0.467733	0.467733	4.64976	-0.96594
chr3	14693253	14714166	C3orf19	21802	8078033	6.62286	6.28492	6.52616	6.78137	6.83359	6.78137	7.02126	7.24757	7.00866	6.47798	0.174044	6.94564	0.182964	0	0.00288907	0.0370545	0.467656	0.467656	4.01309	-1.95222
chr10	103892787	103910090	PPRC1	7285	7929990	7.37599	7.30815	7.61204	8.15974	7.82564	7.95491	7.89789	7.7293	7.82877	7.43206	0.159517	7.89937	0.148476	0	0.00106984	0.0189057	0.467314	0.467314	4.68157	-0.918096
chrX	133699868	133792513	PLAC1	31673	8175263	5.58534	5.65494	5.62559	5.21584	5.31895	5.51841	4.86707	5.13349	4.87611	5.62196	0.0349418	5.15498	0.254478	0	0.00760994	0.0727997	-0.466982	0.466982	-3.39717	-2.95068
chr7	99717261	99723131	CNPY4	27444	8134730	5.50988	5.72811	5.93651	5.09282	5.58495	5.3759	5.07505	5.21819	5.20066	5.72484	0.213334	5.25793	0.193095	0	0.00498981	0.0543932	-0.466905	0.466905	-3.66194	-2.51715
chr10	23556124	23633774	C10orf67	7501	7932542	3.87799	3.63803	3.84085	4.15027	4.31609	4.33901	4.32671	4.32709	4.05543	3.78562	0.129159	4.25243	0.119904	0	0.000302361	0.00800378	0.466809	0.466809	5.60269	0.403839
chr17	40714092	40718299	COASY	14849	8007272	7.11719	6.98242	6.90074	7.31023	7.48176	7.6351	7.41079	7.48384	7.47711	7.00012	0.109302	7.46647	0.10639	0	0.000136732	0.00474175	0.466352	0.466352	6.23042	1.23442
chr20	13251151	13281298	ISM1	20080	8061013	4.24547	4.27864	3.89172	4.67501	4.83731	4.67244	4.56112	4.43657	4.44476	4.13861	0.214455	4.60454	0.154524	0	0.00239059	0.0324512	0.465929	0.465929	4.13732	-1.75566
chr6	71123189	71270874	FAM135A	26048	8120552	7.50429	7.35692	7.397	7.85282	8.07062	7.86196	7.8208	7.87447	7.83084	7.4194	0.0761939	7.88525	0.0929375	0	4.53996e-05	0.00238595	0.465848	0.465848	7.17709	2.38504
chr14	64319701	64693151	SYNE2	11788	7974920	7.22714	7.27714	6.92733	6.88483	6.93507	6.88483	6.53919	6.34018	6.48431	7.14387	0.189187	6.67807	0.253987	0	0.0123143	0.102332	-0.465804	0.465804	-3.10065	-3.44119
chr6	52128807	52149582	MCM3	26689	8127031	8.35803	8.25587	8.3715	8.71279	8.64419	8.63936	8.98208	8.98041	8.8064	8.32847	0.063229	8.7942	0.15699	0	0.000595504	0.0126129	0.465736	0.465736	5.09766	-0.305664
chr8	136469702	136659853	KHDRBS3	28866	8148448	5.80873	5.87798	6.05734	6.25026	6.48984	6.28719	6.17862	6.45387	6.62111	5.91468	0.128309	6.38015	0.168318	0	0.00138951	0.0224664	0.465464	0.465464	4.50141	-1.19091
chrX	37696010	37706890	DYNLT3	31323	8172035	10.3355	10.27	10.4023	9.86897	9.99908	9.87192	9.69585	9.99908	9.78913	10.336	0.066146	9.87067	0.118483	0	0.000131388	0.00463652	-0.465282	0.465282	-6.26308	1.27611
chr10	22045466	22292698	DNAJC1	7498	7932512	7.24789	7.23162	7.35502	7.64766	7.92546	7.91417	7.67165	7.64766	7.65232	7.27818	0.0670413	7.74315	0.137174	0	0.000292291	0.00781401	0.464979	0.464979	5.62865	0.439303
chr14	81937893	82000181	SEL1L	12341	7980547	8.99066	8.9687	8.88851	8.78597	8.95925	8.84477	8.20871	8.09987	8.00744	8.94929	0.0537678	8.48433	0.423709	0	0.0667932	0.309198	-0.464956	0.464956	-2.07691	-5.11004
chr19	58193377	58201184	ZNF551	17224	8031807	6.3008	6.34071	6.44924	6.6718	6.93614	6.84174	6.98309	6.78638	6.75207	6.36358	0.076818	6.82854	0.116472	0	0.000135534	0.00474092	0.464954	0.464954	6.23762	1.24362
chr2	220114433	220118646	TUBA4A	19909	8059177	8.8741	8.76392	9.02371	9.56027	9.34515	9.58388	9.34837	9.02262	9.25263	8.88724	0.13039	9.35215	0.207639	0	0.003845	0.0453224	0.464908	0.464908	3.82813	-2.24817
chr17	1761333	1761740	SDHC	15203	8011212	9.39735	9.40062	9.50669	9.03068	9.07307	9.08689	9.10483	8.76932	8.75529	9.43489	0.0622064	8.97001	0.162801	0	0.000735659	0.0145427	-0.464872	0.464872	-4.94549	-0.526745
chr20	42295709	42345136	MYBL2	20250	8062766	7.38893	7.37478	7.3948	7.99175	7.92719	7.71512	7.96228	7.76084	7.74907	7.38617	0.0102935	7.85104	0.122459	0	0.000114625	0.00426328	0.464871	0.464871	6.37573	1.41881
chr4	108852717	108874613	CYP2U1	23608	8096744	5.21517	5.37445	5.57074	5.3083	5.32413	5.57074	6.27774	6.17221	6.45563	5.38679	0.178106	5.85146	0.510198	0	0.123269	0.440777	0.464673	0.464673	1.69581	-5.67843
chr2	86668443	86719839	KDM3A	18390	8043283	8.60815	8.76969	8.60742	8.13678	8.41517	8.36532	7.84609	8.36532	8.05391	8.66175	0.0934801	8.1971	0.224276	0	0.00472302	0.0524761	-0.464655	0.464655	-3.69679	-2.46052
chr7	155089543	155101945	INSIG1	27729	8137526	6.94077	7.5355	7.38748	6.91042	6.91042	7.14845	6.75246	6.65301	6.56523	7.28792	0.309613	6.82333	0.210484	0	0.0139617	0.112124	-0.464584	0.464584	-3.02406	-3.56833
chr7	589379	767287	PRKAR1B	27743	8137675	6.28405	6.07202	6.09007	6.67783	6.6966	6.49254	6.68933	6.63073	6.49254	6.14871	0.117551	6.61326	0.0962819	0	0.000109894	0.00417867	0.464551	0.464551	6.4108	1.46287
chr8	127564687	127570466	FAM84B	29378	8152812	5.36836	5.16048	5.58126	4.85378	4.83792	4.81355	5.04895	5.08012	4.79894	5.37003	0.210398	4.90554	0.124998	0	0.00123037	0.0207442	-0.46449	0.46449	-4.58483	-1.06402
chr2	71264961	71265227	MGC72080	18316	8042574	5.10128	4.89013	4.51434	4.58357	4.29743	3.80199	3.74254	5.13584	4.66487	4.83525	0.297293	4.37104	0.536781	0	0.152698	0.490837	-0.464214	0.464214	-1.55833	-5.86927
chr1	104159999	104168402	AMY2A	4725	7903414	4.12824	3.45496	3.66672	4.04392	3.95969	4.69229	3.70116	4.97324	3.91355	3.74998	0.344276	4.21398	0.500417	0	0.13829	0.469108	0.464001	0.464001	1.62234	-5.78152
chr6	13925203	13980236	RNF182	25715	8116980	3.98686	4.13206	4.02692	3.2737	3.58739	3.73272	3.52337	3.73272	3.65845	4.04861	0.0749896	3.58473	0.173061	0	0.00112163	0.0194905	-0.463889	0.463889	-4.64875	-0.967452
chr2	86066271	86116157	ST3GAL5	19393	8053484	4.91344	4.64619	4.84093	4.07872	4.35487	4.506	4.02194	4.59759	4.46002	4.80019	0.138205	4.33652	0.235748	0	0.00729861	0.0708617	-0.463667	0.463667	-3.42316	-2.9079
chr21	40817781	40887433	SH3BGR	20873	8068620	4.75377	4.49492	4.56042	3.86053	4.17768	3.97494	4.28288	4.25752	4.28288	4.60303	0.134584	4.13941	0.17967	0	0.00203802	0.0291851	-0.46363	0.46363	-4.24309	-1.58982
chr7	105248299	105264714	ATXN7L1	28221	8142087	6.46221	6.58711	6.80501	6.29303	6.29303	6.23879	5.83784	6.10392	6.16123	6.61811	0.17349	6.15464	0.172259	0	0.00237962	0.0323791	-0.46347	0.46347	-4.14035	-1.75089
chr7	6629776	6648355	C7orf26	27097	8131427	6.2861	6.32046	6.5586	6.85217	6.89652	6.72491	7.05201	6.83541	6.74874	6.38839	0.148408	6.85163	0.117537	0	0.000396892	0.00958025	0.463241	0.463241	5.39675	0.11901
chr10	99473479	99477907	MARVELD1	7255	7929689	7.19826	7.57613	7.49973	6.91236	6.75599	6.92866	7.0607	7.0607	7.05039	7.42471	0.199792	6.96147	0.121089	0	0.000977536	0.0178503	-0.463238	0.463238	-4.74451	-0.823856
chr1	77165440	77166690	TPI1	4624	7902435	7.42627	6.92549	6.7894	7.61169	7.75867	7.54699	7.30174	7.47658	7.36367	7.04705	0.335389	7.50989	0.167002	0	0.0105253	0.0918927	0.462837	0.462837	3.19683	-3.28172
chr3	119419986	119485947	C3orf15	22169	8081903	3.96876	4.14465	3.95882	4.22168	4.11329	4.22168	4.65766	4.73404	4.97285	4.02408	0.10454	4.48687	0.348323	0	0.0352037	0.20887	0.46279	0.46279	2.46507	-4.49099
chr5	177019208	177023111	TMED9	25017	8110392	7.11185	7.00629	7.14183	6.74573	6.64092	6.73048	6.8733	6.35776	6.39611	7.08665	0.0711965	6.62405	0.205626	0	0.00285239	0.0367592	-0.462603	0.462603	-4.02143	-1.93897
chr16	56659387	56661024	MT1E	13747	7995797	10.2394	10.111	10.1652	9.93905	9.63222	9.93905	9.92305	9.49558	9.32792	10.1719	0.0645063	9.70948	0.263939	0	0.010032	0.0890807	-0.462395	0.462395	-3.22633	-3.23286
chr16	18802991	18812866	ARL6IP1	14119	7999834	11.6915	11.6209	11.361	11.0095	11.0893	11.1951	10.8885	11.1951	11.1951	11.5578	0.174056	11.0954	0.126533	0	0.000769911	0.0149905	-0.462364	0.462364	-4.91303	-0.574329
chr2	152105910	152118380	RBM43	19647	8055697	5.22392	5.34729	5.10801	4.88783	4.88783	4.80984	4.88783	4.69825	4.41369	5.22641	0.119659	4.76421	0.187156	0	0.00226719	0.0313422	-0.462197	0.462197	-4.17233	-1.7006
chr8	25285363	25315983	KCTD9	29041	8149857	9.0122	9.15186	8.98696	8.68895	8.70673	8.49088	8.64	8.46539	8.53703	9.05034	0.0888236	8.58816	0.103975	0	9.65811e-05	0.00389197	-0.462175	0.462175	-6.51902	1.5978
chr8	22462257	22477984	KIAA1967	28535	8145201	6.99164	6.82528	6.88406	6.53508	6.5311	6.37329	6.48592	6.22883	6.47471	6.90033	0.0843651	6.43816	0.118049	0	0.000165617	0.00540151	-0.462172	0.462172	-6.07497	1.03394
chr5	98190908	98262240	CHD1	25326	8113305	9.54757	9.3811	9.51318	9.7561	9.78182	9.75754	9.9923	10.2461	10.1227	9.48062	0.0878768	9.94277	0.21068	0	0.00347331	0.0422987	0.462157	0.462157	3.89358	-2.14301
chr17	49230920	49249105	NME1	14965	8008517	9.40977	9.45261	9.26198	10.0065	9.84733	9.72869	9.89576	9.80804	9.73379	9.37479	0.100013	9.83668	0.105369	0	0.000121943	0.0043988	0.461897	0.461897	6.32449	1.35412
chr15	83806821	83876770	HDGFRP3	13311	7991070	7.88497	7.88571	8.05529	8.29988	8.42754	8.47214	8.40006	8.47435	8.3466	7.94199	0.0981199	8.40343	0.069708	0	2.6196e-05	0.00168295	0.461437	0.461437	7.68569	2.95632
chr14	58894120	59015015	KIAA0586	11764	7974653	9.53357	9.53261	9.49309	8.98957	9.09466	9.20075	8.82747	9.14981	9.08988	9.51976	0.0230973	9.05869	0.133412	0	0.000207974	0.00635943	-0.461067	0.461067	-5.89351	0.795605
chr4	53215	157777	ZNF595	23264	8093320	6.6625	6.17631	6.24134	6.81322	6.87388	6.96639	7.01643	6.67665	6.57963	6.36005	0.263942	6.82103	0.168098	0	0.00553316	0.0583907	0.460986	0.460986	3.59662	-2.62358
chr6	27834570	27835359	HIST1H1B	26490	8124527	6.61134	6.02304	6.25548	6.4786	6.70089	6.70878	7.06194	6.83865	6.75341	6.29662	0.296299	6.75704	0.191129	0	0.010372	0.0909788	0.460423	0.460423	3.20584	-3.2668
chr14	77648170	77725838	TMEM63C	11869	7975932	3.7278	4.38916	4.44163	3.65641	3.60374	3.74487	3.74487	3.74487	3.86073	4.1862	0.397847	3.72591	0.0883295	0	0.0102001	0.0899773	-0.460283	0.460283	-3.21611	-3.24978
chr1	89401456	89458636	CCBL2	6049	7917482	7.38566	7.3557	7.36156	6.71594	6.91762	7.0805	6.40281	7.24811	7.0805	7.36764	0.0158777	6.90758	0.305737	0	0.0194458	0.139661	-0.460058	0.460058	-2.82304	-3.90191
chr11	63742079	63744015	COX8A	8372	7940835	8.87823	8.9077	9.08463	8.59087	8.58828	8.5444	8.58503	8.37328	8.3013	8.95685	0.111634	8.49719	0.127078	0	0.000342435	0.00873548	-0.459663	0.459663	-5.50792	0.273526
chr3	160152901	160167626	TRIM59	23102	8091757	8.95069	8.78834	8.75027	8.32552	8.57805	8.51925	7.96043	8.51487	8.32266	8.82977	0.106437	8.37013	0.227385	0	0.00565614	0.0593546	-0.459635	0.459635	-3.58277	-2.64619
chr6	41902671	42016426	CCND3	26626	8126371	6.32338	6.64759	6.50847	7.20676	7.10912	6.82987	6.93325	6.80751	6.82987	6.49315	0.162647	6.95273	0.167717	0	0.00203079	0.0291332	0.459582	0.459582	4.24546	-1.58612
chr7	43152198	43602938	HECW1	27201	8132465	5.15275	4.94166	4.81471	4.18167	4.51802	4.47359	4.84017	4.54203	4.50641	4.96971	0.170759	4.51032	0.209398	0	0.00548292	0.0580647	-0.45939	0.45939	-3.60237	-2.61419
chr18	61420274	61472612	SERPINB7	16188	8021623	4.64243	4.08432	4.44696	4.21699	3.98339	3.80779	4.08432	3.86133	3.63746	4.39124	0.283198	3.93188	0.206999	0	0.0117037	0.0988622	-0.459358	0.459358	-3.13176	-3.38959
chr5	180650290	180662808	TRIM41	25050	8110649	5.02635	4.80535	5.03351	4.52806	4.25503	4.56426	4.51887	4.51687	4.59439	4.95507	0.129712	4.49625	0.121977	0	0.000370773	0.00916189	-0.458823	0.458823	-5.44787	0.190282
chr17	62540735	62658386	SMURF2	15806	8017651	9.80841	9.61754	9.87294	9.25682	9.10307	9.16686	9.60512	9.40464	9.30889	9.76629	0.132807	9.30757	0.180086	0	0.00217391	0.0304169	-0.458729	0.458729	-4.20017	-1.65694
chr2	74732170	74735707	PCGF1	19356	8053187	7.39515	7.34841	7.39434	7.8066	7.93049	7.93081	7.7898	7.7406	7.82946	7.3793	0.0267563	7.83796	0.0775064	0	1.21308e-05	0.00104554	0.45866	0.45866	8.44315	3.7519
chr4	40816239	41216488	APBB2	23958	8099982	8.23148	8.40657	8.64423	7.95685	7.99412	8.133	7.98812	7.78462	7.95706	8.42743	0.207166	7.96896	0.111518	0	0.000948692	0.0174801	-0.458465	0.458465	-4.76549	-0.792568
chr3	193853934	193856396	HES1	22459	8084880	6.07371	6.09749	6.30235	5.98434	5.55952	5.99022	5.77731	5.55274	5.33255	6.15785	0.125706	5.69945	0.263623	0	0.0121688	0.101446	-0.458402	0.458402	-3.10792	-3.42913
chr14	24708849	24711866	TINF2	12108	7978208	6.82699	7.00967	7.09461	6.61367	6.66944	6.59975	6.43377	6.30916	6.48674	6.97709	0.136753	6.51876	0.134501	0	0.000616684	0.0128891	-0.458334	0.458334	-5.07233	-0.342228
chr7	6838568	6865926	C7orf28A	27787	8138128	9.47769	9.42826	9.61163	9.81727	9.82665	9.82976	10.1187	10.1139	10.0768	9.50586	0.0948775	9.96385	0.15333	0	0.000737108	0.0145474	0.457997	0.457997	4.94408	-0.528803
chr11	130096572	130184607	ZBTB44	9631	7952739	9.03831	8.92482	9.12731	8.67729	8.7687	8.75021	8.37511	8.40985	8.45225	9.03015	0.10149	8.57224	0.179407	0	0.00173092	0.0258817	-0.457908	0.457908	-4.35245	-1.41985
chr12	26488285	26986131	ITPR2	10508	7961900	7.43858	7.44818	7.23106	7.676	7.7036	7.66259	8.07405	7.90612	7.96066	7.37261	0.122677	7.8305	0.173287	0	0.00169604	0.0255982	0.457897	0.457897	4.36617	-1.39865
chr7	152343571	152373250	XRCC2	28423	8144036	7.85547	7.2729	7.42134	7.94788	7.99759	8.06987	7.9481	8.00751	7.87465	7.51657	0.302736	7.97427	0.0664731	0	0.00246524	0.0331211	0.457697	0.457697	4.11705	-1.7876
chr1	113933371	114228545	MAGI3	4786	7904106	7.18727	7.54699	7.24389	6.67315	6.93313	6.9993	6.80198	6.9993	6.80403	7.32605	0.193421	6.86848	0.13049	0	0.00120647	0.0204587	-0.457566	0.457566	-4.59835	-1.04356
chr6	150263136	150270371	ULBP2	26283	8122720	7.76931	7.28518	7.49154	7.24542	7.3258	7.19453	6.88532	7.06151	6.63535	7.51534	0.242944	7.05799	0.258439	0	0.0185071	0.135485	-0.457354	0.457354	-2.85298	-3.85228
chr12	51488620	51961182	TFCP2	10622	7963244	8.63245	8.447	8.49908	9.01444	9.04575	8.92419	8.92419	9.02548	8.96586	8.52618	0.0956514	8.98332	0.0528066	0	1.3214e-05	0.00108951	0.457143	0.457143	8.35624	3.6638
chr13	90883436	90883531	MIR622	11212	7969574	10.1704	10.3251	10.5814	10.1172	9.83449	9.85003	10.1158	9.64408	9.84986	10.3589	0.207615	9.90191	0.183589	0	0.00449534	0.0505194	-0.457038	0.457038	-3.72822	-2.40955
chr10	70715884	70744829	DDX21	7093	7927936	10.843	10.5289	10.4834	11.1016	11.1552	11.0365	11.019	11.0289	11.1115	10.6184	0.195828	11.0755	0.0551585	0	0.000235918	0.00689431	0.457014	0.457014	5.79453	0.663631
chr4	39289076	39367995	RFC1	23948	8099860	9.88099	9.64997	9.70345	9.32416	9.27424	9.37341	9.24404	9.28847	9.22256	9.74481	0.120933	9.28781	0.0547861	0	2.95613e-05	0.00180956	-0.456995	0.456995	-7.57168	2.83095
chr6	28109716	28125236	ZNF192	25815	8117646	8.08745	7.66946	7.82274	7.50831	7.55629	7.58056	7.17842	7.30438	7.28977	7.85988	0.211456	7.40296	0.166791	0	0.00335165	0.0412053	-0.456925	0.456925	-3.91662	-2.1061
chr22	20455639	20455969	RIMBP3B	21454	8074591	5.12259	6.38685	6.42027	5.69997	5.68219	6.05434	5.21326	5.27714	5.1923	5.97657	0.739755	5.51987	0.347754	0	0.167915	0.513549	-0.456702	0.456702	-1.4963	-5.95232
chr12	50505900	50514234	C12orf62	9889	7955358	7.97544	7.81829	8.01048	7.59252	7.54722	7.7523	7.51192	7.28704	7.17726	7.93474	0.102358	7.47804	0.210336	0	0.0039386	0.0460729	-0.456695	0.456695	-3.8127	-2.27302
chr5	133291201	133304478	C5orf15	25416	8114138	9.11087	9.19588	9.13668	8.62019	8.77858	8.86478	8.62019	8.6681	8.59507	9.14781	0.0435857	8.69115	0.107353	0	7.33205e-05	0.00320453	-0.456656	0.456656	-6.7541	1.88549
chr10	99191032	99205774	EXOSC1	7792	7935462	8.6647	8.53607	8.69879	9.12129	9.18236	9.13355	9.07522	8.99522	9.02852	8.63318	0.0858175	9.08936	0.0698369	0	2.1736e-05	0.00150285	0.456176	0.456176	7.8643	3.14968
chr8	37604854	37605522	LOC728024	29088	8150217	6.70881	6.08214	6.87598	7.08799	7.25806	6.88797	7.1857	7.00513	6.64567	6.55564	0.418499	7.01175	0.221865	0	0.0336858	0.203165	0.45611	0.45611	2.49163	-4.44769
chr3	123331143	123603155	MYLK	22937	8090098	7.5049	7.40454	7.29115	7.04489	7.01056	7.04489	6.97031	6.74981	6.84418	7.4002	0.106942	6.9441	0.120957	0	0.000272705	0.00749621	-0.456091	0.456091	-5.68203	0.511922
chr14	104200089	104313896	PPP1R13B	12432	7981460	6.68168	6.46152	6.54265	6.04232	6.20749	6.13579	6.0408	6.16844	6.0414	6.56195	0.111339	6.10604	0.0742516	0	4.74896e-05	0.00244412	-0.45591	0.45591	-7.13659	2.33819
chr11	46402618	46405380	MDK	8207	7939665	6.56558	6.92173	6.6611	7.18873	7.09707	7.30301	7.03198	7.20772	7.20192	6.71614	0.184343	7.17174	0.0946949	0	0.000443435	0.0102962	0.455603	0.455603	5.31408	0.00292574
chr7	141968102	141972068	LOC730441	28361	8143494	4.16656	3.85688	4.18175	3.52901	3.79141	3.54681	3.69349	3.43842	3.67798	4.0684	0.183334	3.61285	0.129957	0	0.0010639	0.0188388	-0.455546	0.455546	-4.68544	-0.912279
chr2	68689498	68694390	FBXO48	19311	8052742	3.61402	3.78958	3.97974	4.2312	4.46731	4.33545	4.01201	4.16067	4.2926	3.79445	0.182912	4.24987	0.155763	0	0.00198766	0.0287056	0.455424	0.455424	4.25977	-1.56379
chr7	141695679	141861003	MGAM	27630	8136662	3.98311	3.74953	4.26909	3.5706	3.49028	3.32946	3.64357	3.59357	3.64357	4.00058	0.260219	3.54518	0.119917	0	0.00261156	0.0346083	-0.455401	0.455401	-4.07915	-1.84746
chr5	10679342	10761349	DAP	25086	8110982	8.0827	7.84741	7.95536	7.61639	7.48193	7.55217	7.63881	7.52378	7.22572	7.96182	0.117776	7.50647	0.149268	0	0.000828642	0.0157775	-0.455356	0.455356	-4.86084	-0.651181
chr1	46159996	46216322	IPP	5892	7915775	6.68309	6.31388	6.6609	6.1634	6.48273	6.04211	5.80184	6.26909	5.82464	6.55262	0.207056	6.0973	0.263486	0	0.017145	0.128631	-0.455324	0.455324	-2.89928	-3.77547
chr19	13033293	13044536	FARSA	17471	8034589	8.42787	8.28905	8.78283	9.26744	9.00252	8.7312	9.19559	8.75162	8.78283	8.49991	0.254654	8.9552	0.236158	0	0.0150208	0.117327	0.455283	0.455283	2.97957	-3.64219
chr8	26149034	26228646	PPP2R2A	28550	8145440	9.08705	9.04125	9.10066	8.56508	8.68218	8.65202	8.51686	8.7062	8.60459	9.07632	0.0311238	8.62115	0.0723944	0	9.95637e-06	0.000925385	-0.455169	0.455169	-8.64661	3.95509
chr13	30083547	30169721	SLC7A1	11330	7970810	7.78227	7.77862	7.72746	8.26202	8.17165	8.28581	8.10987	8.2264	8.25187	7.76278	0.0306429	8.21794	0.065716	0	6.68043e-06	0.000745506	0.455152	0.455152	9.06964	4.36418
chr8	22877646	22926692	TNFRSF10B	29027	8149733	7.15261	7.32442	7.25349	6.60325	6.8232	6.84692	6.66653	6.885	6.90541	7.24351	0.0863398	6.78839	0.12393	0	0.000241669	0.00699281	-0.45512	0.45512	-5.77574	0.638416
chr17	56833232	57062537	PPM1E	14993	8008768	4.42551	4.75793	4.86506	4.01976	4.3207	4.29225	4.34226	4.3207	4.07086	4.68283	0.229197	4.22775	0.143127	0	0.00262868	0.0347153	-0.455081	0.455081	-4.07487	-1.85424
chr15	67547167	67794142	IQCH	12751	7984380	5.0262	4.80933	5.10227	5.21493	5.28476	5.30035	5.72365	5.58206	5.50008	4.97927	0.152002	5.4343	0.199155	0	0.00413167	0.047772	0.455038	0.455038	3.78205	-2.32247
chrX	48334549	48344752	FTSJ1	30803	8167270	7.79708	7.60245	7.91811	8.45053	8.39559	8.17528	8.14222	8.04318	8.1585	7.77255	0.159253	8.22755	0.159205	0	0.00168991	0.025559	0.455002	0.455002	4.36861	-1.39488
chr6	31937588	31940221	DOM3Z	32093	8179926	6.12696	6.26269	6.6152	6.05675	6.0797	5.84007	6.01288	5.50866	5.78192	6.33495	0.252016	5.88	0.218123	0	0.0115398	0.0979458	-0.454955	0.454955	-3.14039	-3.37527
chr16	3486106	3493500	ZNF597	14043	7998978	6.50953	6.4035	6.43078	6.32041	6.90241	6.84905	6.88868	7.27037	7.18586	6.44794	0.0550571	6.90279	0.333915	0	0.0304048	0.189683	0.454854	0.454854	2.55339	-4.34671
chr8	67039131	67088152	TRIM55	28686	8146669	7.00013	6.968	7.11127	6.73831	6.71284	6.71125	6.52642	6.21734	6.52361	7.02647	0.075175	6.57163	0.198538	0	0.00266946	0.0351279	-0.454839	0.454839	-4.06477	-1.87021
chr12	57910371	57914300	DDIT3	10726	7964460	6.42648	6.45247	6.70931	6.90839	6.96781	7.00951	7.15212	6.89662	6.96775	6.52942	0.156326	6.9837	0.0925134	0	0.000244743	0.00701486	0.45428	0.45428	5.76589	0.625185
chr13	21353014	21476949	XPO4	11292	7970473	8.38574	8.16201	8.27301	8.5841	8.68193	8.66493	8.71149	8.79916	8.92355	8.27358	0.111863	8.72753	0.118645	0	0.000277017	0.00758126	0.453942	0.453942	5.66993	0.495498
chr8	125463062	125465096	TRMT12	28845	8148263	6.04318	5.9887	5.96997	5.6077	5.79561	5.62362	5.40035	5.43856	5.41429	6.00062	0.0380337	5.54669	0.156358	0	0.000619092	0.0129178	-0.453929	0.453929	-5.06951	-0.346306
chr12	56435682	56438007	RPS26	9974	7956114	5.43039	4.28847	5.61157	5.87876	5.7177	5.71066	5.27603	5.73858	5.06261	5.11015	0.717332	5.56406	0.319062	0	0.151845	0.489886	0.453912	0.453912	1.56196	-5.86434
chr20	43248163	43280383	ADA	20633	8066431	6.39392	6.69429	6.8299	7.18374	7.12926	7.0393	6.99016	7.22686	6.99016	6.63937	0.223115	7.09324	0.101491	0	0.00107792	0.0190172	0.453874	0.453874	4.67634	-0.925952
chr19	58125628	58134724	ZNF134	17221	8031784	6.40231	6.35784	6.63746	6.89417	6.93592	7.0216	6.80331	6.86106	7.00175	6.46587	0.150257	6.91963	0.083686	0	0.000166326	0.00541917	0.453763	0.453763	6.07154	1.02947
chr22	17565849	17591405	IL17RA	21115	8071069	5.8134	6.09045	5.86672	6.44165	6.3998	6.16493	6.58899	6.40213	6.266	5.92352	0.147	6.37725	0.146674	0	0.00107447	0.0189666	0.453728	0.453728	4.67857	-0.922597
chr11	72547791	72853091	FCHSD2	9352	7950248	7.98472	7.75571	7.79939	7.55447	7.68297	7.4746	7.35335	7.20464	7.08726	7.84661	0.121588	7.39288	0.222415	0	0.00584797	0.0607756	-0.453727	0.453727	-3.56179	-2.68049
chr17	18923990	18950336	GRAP	15385	8013319	4.19832	4.58121	4.12433	3.87024	4.01606	3.67089	3.60882	4.04819	3.8715	4.30129	0.245229	3.84762	0.177732	0	0.00592446	0.0611772	-0.453673	0.453673	-3.55362	-2.69385
chr3	183637719	183735727	ABCC5	23175	8092418	6.41928	6.11907	6.42291	5.96351	5.96351	5.96351	5.91533	5.71449	5.68168	6.32042	0.174385	5.867	0.132577	0	0.00103652	0.0185706	-0.453417	0.453417	-4.7036	-0.885049
chr4	178351924	178363591	AGA	24377	8103834	8.36062	8.20173	8.43195	7.91461	7.73664	7.8128	8.23346	7.65359	7.91726	8.33144	0.117855	7.87806	0.201906	0	0.00364433	0.0436415	-0.453376	0.453376	-3.86259	-2.19274
chr4	114373572	114682728	CAMK2D	24212	8102415	8.69611	8.70696	8.78606	8.45335	8.52713	8.45335	8.00803	8.25619	7.96181	8.72971	0.0490995	8.27665	0.243677	0	0.0073584	0.0713136	-0.453064	0.453064	-3.41808	-2.91626
chr15	63481724	63559975	RAB8B	12723	7984112	8.5006	8.43151	8.43934	8.04072	8.20139	8.24327	7.94276	7.82621	7.77104	8.45715	0.037835	8.00423	0.193487	0	0.00211581	0.0298626	-0.452919	0.452919	-4.21816	-1.62877
chr11	76156069	76262589	C11orf30	8531	7942650	8.70966	8.62029	8.67107	8.08858	8.20433	8.25273	8.19639	8.23304	8.31085	8.66701	0.0448259	8.21432	0.0739952	0	1.34446e-05	0.00110011	-0.452686	0.452686	-8.33874	3.64596
chr15	22382469	22383423	OR4N4	12468	7981783	3.19988	3.55679	2.91339	2.52897	2.69397	2.87367	2.79252	2.83283	2.90228	3.22335	0.322345	2.77071	0.138976	0	0.00756364	0.0726276	-0.452645	0.452645	-3.40096	-2.94444
chr10	51731184	51733092	BMS1P4	7048	7927550	6.82547	6.75225	6.65713	7.1941	7.12422	7.08957	7.40522	7.12794	7.24451	6.74495	0.0844061	7.19759	0.115953	0	0.000177657	0.00565719	0.452643	0.452643	6.01868	0.960504
chr19	4838346	4867676	PLIN3	17331	8032909	6.87635	6.75326	6.89774	6.3422	6.51629	6.45855	6.4203	6.34284	6.25964	6.84245	0.0779803	6.38997	0.0928096	0	5.84476e-05	0.00276182	-0.45248	0.45248	-6.95188	2.12192
chr1	211916799	212004114	LPGAT1	6707	7924107	8.40774	8.20205	8.25933	8.5426	8.57129	8.7384	8.66616	8.94599	8.98836	8.28971	0.106159	8.74213	0.188133	0	0.00244281	0.0328975	0.452427	0.452427	4.12307	-1.77811
chr1	169101769	169337205	NME7	6511	7922137	9.16281	9.00338	8.87951	9.5545	9.78599	9.59776	9.13049	9.34349	9.3931	9.01523	0.14202	9.46755	0.228237	0	0.00736784	0.0713409	0.45232	0.45232	3.41728	-2.91758
chr11	100784183	100859600	ARHGAP42	8609	7943349	8.95176	8.87231	8.79276	8.03252	8.32589	8.38548	8.45261	8.72302	8.60243	8.87228	0.0795012	8.42033	0.239314	0	0.00728839	0.0707892	-0.45195	0.45195	-3.42403	-2.90647
chr9	15464064	15511017	PSIP1	30068	8160238	8.41287	8.44247	8.39671	7.90322	7.97941	8.20241	7.72082	8.04717	7.93982	8.41735	0.0232104	7.96547	0.159621	0	0.000690666	0.0139714	-0.451874	0.451874	-4.99067	-0.460746
chr15	55473512	55489231	RSL24D1	13130	7989013	9.89092	9.60138	9.49053	10.0422	10.1582	10.1845	10.0349	10.1338	10.1224	9.66095	0.206735	10.1127	0.0612836	0	0.000373267	0.00917442	0.451734	0.451734	5.44282	0.183263
chr2	86830516	86850978	RNF103	19401	8053576	8.36747	8.32156	8.31428	7.806	7.85706	7.86461	7.73077	7.99797	8.04043	8.33443	0.0288425	7.88281	0.116718	0	0.000115126	0.00426943	-0.451629	0.451629	-6.37212	1.41426
chr15	25470350	25470431	SNORD115-30	12528	7982066	2.66427	2.33963	2.27133	1.84128	2.04822	1.84667	1.84667	2.21636	2.04252	2.42507	0.209943	1.97362	0.154261	0	0.00274907	0.0358421	-0.451458	0.451458	-4.04554	-1.9007
chr6	32916389	32920899	HLA-DMA	26550	8125537	3.27239	2.81575	3.4186	3.12549	3.49028	3.02272	3.71653	3.86053	4.50641	3.16891	0.314462	3.62033	0.542402	0	0.168966	0.514869	0.451418	0.451418	1.49221	-5.95774
chr1	28975112	28975246	RNU11	4349	7899502	4.99604	4.82488	4.69573	5.07881	5.07581	5.35894	5.43985	5.38288	5.40524	4.83888	0.150644	5.29026	0.167088	0	0.00200286	0.0288349	0.451375	0.451375	4.25469	-1.57172
chr15	35148552	35261995	AQR	13012	7987325	9.43024	9.42196	9.42714	9.79493	9.86295	9.85953	9.79828	9.98391	9.96629	9.42645	0.00418687	9.87765	0.0810383	0	1.54213e-05	0.00119242	0.451201	0.451201	8.20105	3.50448
chr7	17831656	17980131	SNX13	27810	8138401	8.62643	8.46402	8.58166	8.87959	8.94659	8.87959	9.07501	9.2064	9.06391	8.55737	0.0838881	9.00851	0.129402	0	0.000311868	0.00816846	0.451144	0.451144	5.57903	0.371427
chr7	97910978	97920839	BRI3	27423	8134454	9.51397	9.50416	9.75808	9.20237	9.03727	9.27212	9.13455	9.10169	9.09838	9.59207	0.14385	9.14106	0.0838101	0	0.000151916	0.00509874	-0.451009	0.451009	-6.14469	1.12427
chr2	53994928	54002333	CHAC2	18242	8041961	6.96628	6.40393	6.74045	7.0413	7.29352	7.1558	7.0413	7.30875	7.08497	6.70355	0.282988	7.15427	0.121311	0	0.00386997	0.0455075	0.450722	0.450722	3.82397	-2.25486
chr16	67691433	67694713	ACD	14334	8002057	6.24429	6.19675	6.50157	6.82942	6.71631	6.77135	6.91078	6.6868	6.67252	6.3142	0.163996	6.76453	0.0921748	0	0.000301675	0.00799872	0.450324	0.450324	5.60443	0.406218
chr17	74708919	74722563	JMJD6	15886	8018793	6.22394	6.35028	6.86373	7.01518	6.95304	6.98163	6.86373	7.02075	6.7417	6.47932	0.338853	6.92934	0.108198	0	0.00679045	0.0673027	0.45002	0.45002	3.46816	-2.83393
chr6	10396916	10419838	TFAP2A	26397	8123864	7.31749	7.13055	7.67845	6.73455	6.79529	6.99883	7.02727	6.99883	6.99883	7.3755	0.278521	6.9256	0.126417	0	0.00397209	0.0463807	-0.449895	0.449895	-3.80727	-2.28178
chr11	129939800	130014700	APLP2	8792	7945182	10.1031	10.1393	10.0909	9.85161	9.8539	9.80302	9.60533	9.42178	9.43324	10.1111	0.02519	9.66148	0.202935	0	0.00282162	0.036479	-0.449604	0.449604	-4.02851	-1.92772
chr22	20455991	20459672	RIMBP3	21455	8074593	7.00205	6.4083	7.07584	6.64011	6.7856	6.64403	5.98516	6.60183	5.61911	6.82873	0.365964	6.37931	0.466032	0	0.133116	0.459653	-0.449424	0.449424	-1.6468	-5.74748
chr11	59480929	59570179	STX3	8308	7940191	7.42877	7.48162	7.29288	6.99764	7.06078	7.08829	6.87967	6.77744	6.90738	7.40109	0.0973683	6.95187	0.118477	0	0.000244883	0.00701486	-0.449222	0.449222	-5.76545	0.624587
chr5	37106330	37213855	C5orf42	25139	8111584	8.66842	8.56732	8.53191	8.02003	8.16277	8.07391	8.16726	8.24677	8.1693	8.58922	0.0708416	8.14001	0.0803501	0	3.018e-05	0.00183011	-0.449211	0.449211	-7.55227	2.80945
chr17	28443834	28513491	CCDC55	14732	8006112	9.82078	9.69666	9.77493	10.1963	10.2305	10.2462	10.1312	10.3798	10.0959	9.76412	0.0627596	10.2133	0.0999269	0	7.02876e-05	0.00312485	0.449191	0.449191	6.79065	1.92956
chr6	31165537	31171745	HCG27	25852	8118093	3.89525	3.32963	3.38317	4.1331	4.2008	3.72943	4.43972	3.00194	4.40513	3.53602	0.312254	3.98502	0.544702	0	0.172135	0.520494	0.449006	0.449006	1.47998	-5.97384
chr10	115594484	115614142	DCLRE1A	7863	7936408	7.5461	7.20429	7.5856	7.99702	8.10916	7.92293	7.73514	7.77226	7.82782	7.44533	0.209681	7.89405	0.142954	0	0.00224629	0.0311331	0.448722	0.448722	4.17847	-1.69098
chr5	180663926	180670924	GNB2L1	25655	8116520	11.192	11.1169	11.3102	10.9079	10.8456	10.7602	10.7964	10.5996	10.6369	11.2064	0.0974048	10.7578	0.119473	0	0.000257276	0.00723709	-0.448611	0.448611	-5.72709	0.5729
chr5	157213297	157286168	CLINT1	25559	8115524	9.52777	9.44346	9.5402	9.05261	9.18124	9.12236	8.8557	9.00993	9.10974	9.50381	0.052633	9.05526	0.114219	0	0.000126371	0.00451318	-0.448543	0.448543	-6.29508	1.31683
chr3	72937385	73024304	GXYLT2	22048	8080964	8.49586	8.60716	8.66223	8.3129	8.29329	8.36067	8.25642	7.82986	7.78714	8.58842	0.0847537	8.14005	0.259358	0	0.0113004	0.0965473	-0.44837	0.44837	-3.15323	-3.35398
chr5	174905583	174956741	SFXN1	24994	8110090	8.37353	8.20415	8.47184	7.93899	7.99373	7.99373	8.04351	7.72346	7.71546	8.34984	0.13541	7.90148	0.144839	0	0.000968621	0.0177275	-0.448362	0.448362	-4.75092	-0.814286
chr5	112212081	112258066	REEP5	25356	8113542	9.29694	9.16731	9.22376	9.55411	9.58464	9.55411	9.8136	9.80959	9.74907	9.22934	0.0649984	9.67752	0.126622	0	0.000244795	0.00701486	0.44818	0.44818	5.76573	0.624961
chr1	118472343	118503049	WDR3	4807	7904364	8.47576	8.24783	8.34878	8.83371	8.93355	8.75971	8.69341	8.82463	8.78769	8.35745	0.114212	8.80545	0.0806668	0	7.46574e-05	0.00324328	0.447996	0.447996	6.7385	1.86663
chr1	202300785	202311109	UBE2T	6640	7923426	9.30964	9.06632	9.26387	9.83727	9.69776	9.74547	9.66705	9.54934	9.46975	9.21328	0.129308	9.66111	0.133146	0	0.000632796	0.0131191	0.447828	0.447828	5.05368	-0.369211
chr9	35673853	35681156	CA9	29596	8155083	6.55409	6.9551	7.00502	6.65933	6.42585	6.53051	6.13841	5.96545	6.6227	6.83807	0.247199	6.39037	0.279734	0	0.0268695	0.174387	-0.447694	0.447694	-2.62787	-4.22437
chr9	35099593	35103155	STOML2	30155	8160968	8.97578	8.99024	9.11757	9.52333	9.57185	9.46951	9.31925	9.48142	9.48648	9.02786	0.0780207	9.47531	0.0850627	0	4.43695e-05	0.00234708	0.447445	0.447445	7.1978	2.40892
chr14	21269515	21271036	RNASE1	12051	7977615	5.01839	5.53998	5.24013	4.887	4.63576	4.64361	4.95957	4.80848	4.97929	5.26617	0.261764	4.81895	0.151346	0	0.00493418	0.0539043	-0.447215	0.447215	-3.66904	-2.5056
chr19	44235306	44259064	C19orf61	17768	8037389	5.83599	5.95374	6.27181	6.37298	6.55025	6.45081	6.49748	6.46326	6.47063	6.02051	0.225451	6.46757	0.0582866	0	0.000588893	0.0125304	0.447055	0.447055	5.10577	-0.293984
chr6	30457289	30461098	HLA-E	32012	8179103	7.52809	7.19206	7.53834	7.20306	6.91131	6.87148	7.12195	6.82325	6.90398	7.4195	0.197033	6.9725	0.152585	0	0.00243789	0.0328586	-0.446993	0.446993	-4.1244	-1.77601
chr21	44985070	44985722	HIST1H2BK	20898	8068898	10.6638	10.6606	10.7142	11.3351	11.0837	11.0043	11.3934	10.9975	10.9438	10.6795	0.0300674	11.1263	0.190522	0	0.00208265	0.0295753	0.446802	0.446802	4.22867	-1.61235
chr12	120740155	120751047	SIRT4	10243	7959148	4.78747	4.52084	5.0155	4.47276	4.32609	4.17679	4.22316	4.41818	4.35007	4.7746	0.247578	4.32784	0.112636	0	0.00217227	0.0304115	-0.446763	0.446763	-4.20068	-1.65615
chr4	89442135	89444955	PIGY	24142	8101718	8.69302	8.49671	8.64016	8.24463	8.24463	8.20114	8.07614	8.15762	8.05511	8.60996	0.101577	8.16321	0.0824566	0	6.26956e-05	0.00289126	-0.44675	0.44675	-6.89024	2.04878
chr14	30045685	30396899	PRKD1	12128	7978407	4.63244	4.71141	4.72616	4.26217	4.54659	4.37012	3.84939	4.31161	4.12021	4.69	0.0503947	4.24335	0.238077	0	0.00709798	0.0691839	-0.446653	0.446653	-3.44052	-2.87934
chr6	116262693	116381921	FRK	26872	8129071	3.75264	3.97698	3.61643	3.2666	3.19005	3.46067	3.58766	3.21075	3.29646	3.78202	0.18206	3.33536	0.15636	0	0.00225926	0.0312592	-0.446651	0.446651	-4.17465	-1.69696
chr5	138677519	138705409	PAIP2	24826	8108424	9.8839	9.96552	10.0142	9.46037	9.60882	9.60631	9.25625	9.64027	9.47645	9.95454	0.0658483	9.50808	0.144201	0	0.000510172	0.0113406	-0.446466	0.446466	-5.21057	-0.143819
chr12	53290971	53298860	KRT8	10655	7963567	10.2207	10.0704	10.2752	9.84683	9.7612	9.63576	9.94949	9.70418	9.55658	10.1888	0.10609	9.74234	0.142483	0	0.000677354	0.0137703	-0.446432	0.446432	-5.00465	-0.44039
chr16	75480917	75498584	TMEM170A	14407	8002878	8.75592	8.72073	8.63142	9.11629	9.0454	9.06945	9.38349	8.97801	9.30126	8.70269	0.0641786	9.14898	0.158454	0	0.000847447	0.0160754	0.446292	0.446292	4.84496	-0.674637
chr7	134464171	134655474	CALD1	27594	8136347	9.8294	9.58169	9.79515	9.36635	9.27805	9.2338	9.54509	9.13713	9.17452	9.73541	0.134223	9.28916	0.148928	0	0.00111411	0.0194133	-0.446256	0.446256	-4.65341	-0.960429
chr6	28046572	28057341	ZNF165	25813	8117630	5.77681	5.50735	5.76845	5.21893	5.38425	5.20566	5.02902	5.44358	5.14675	5.6842	0.153215	5.23803	0.15301	0	0.00153174	0.0239513	-0.446172	0.446172	-4.43507	-1.2925
chr14	53019970	53103042	GPR137C	11734	7974372	4.80267	4.75603	4.89574	4.17079	4.38311	4.60602	4.26266	4.35798	4.45161	4.81815	0.0711307	4.37203	0.150905	0	0.000680062	0.0138154	-0.446121	0.446121	-5.00179	-0.444562
chr19	57831877	57842144	ZNF543	17210	8031720	5.98229	5.87505	5.87323	6.38547	6.24361	6.5719	6.37734	6.29603	6.26272	5.91019	0.0624479	6.35618	0.12072	0	0.000192858	0.00601533	0.445987	0.445987	5.95325	0.874584
chr10	97803151	97820627	CCNJ	7237	7929550	8.05401	7.97463	8.01639	8.37538	8.53693	8.42389	8.55005	8.4054	8.4738	8.01501	0.0397086	8.46091	0.0716384	0	1.24638e-05	0.00106012	0.445902	0.445902	8.41554	3.72401
chr5	156904312	157002768	ADAM19	25557	8115490	5.03479	5.35617	5.00525	5.67285	5.57241	5.54035	5.58131	5.50401	5.59633	5.13207	0.194635	5.57788	0.0570364	0	0.000284483	0.0076751	0.445807	0.445807	5.64946	0.467654
chr5	470626	473177	LOC25845	25058	8110685	7.33409	7.16253	7.24925	6.98828	6.62153	6.87554	6.71135	6.93088	6.69038	7.24863	0.0857812	6.80299	0.148297	0	0.000696614	0.0140633	-0.445632	0.445632	-4.98452	-0.469714
chr10	88727949	88730672	C10orf116	7183	7928882	6.50847	6.83797	6.72076	6.03199	6.05979	6.16495	6.38828	6.52375	6.29303	6.68907	0.167017	6.24363	0.193189	0	0.00457505	0.0510954	-0.445437	0.445437	-3.71703	-2.42769
chr18	18822203	19088676	GREB1L	16064	8020384	6.41372	6.24862	6.38109	5.86993	5.83219	5.8649	6.09714	5.7935	5.95748	6.34781	0.0874362	5.90252	0.109733	0	0.000160998	0.00528569	-0.445289	0.445289	-6.09776	1.06353
chrX	101906317	101913385	GPRASP1	30993	8168968	3.97407	3.58985	3.6101	4.44313	4.02041	4.02041	4.26518	4.2458	4.02412	3.72467	0.21622	4.16984	0.176318	0	0.00492786	0.0538996	0.445169	0.445169	3.66985	-2.50428
chr6	70385694	70507003	LMBRD1	26724	8127425	6.89133	6.90436	6.97704	6.48112	6.64403	6.57145	6.27112	6.5472	6.36021	6.92424	0.0461873	6.47919	0.13983	0	0.000389993	0.00950254	-0.445054	0.445054	-5.40989	0.137371
chr12	66249727	66275821	HMGA2	10761	7964736	5.53985	5.57438	5.63389	5.94783	5.862	5.862	6.21348	6.10962	6.17082	5.58271	0.0475729	6.02762	0.156845	0	0.000752628	0.0147195	0.444918	0.444918	4.92921	-0.550591
chr12	101673917	101780393	UTP20	10138	7957890	9.14021	9.03439	9.11857	9.45467	9.60366	9.46824	9.48434	9.5994	9.64523	9.09773	0.0559021	9.54259	0.0826372	0	2.89394e-05	0.00178502	0.444865	0.444865	7.59164	2.85301
chr5	68856035	68888578	GTF2H2	31922	8177507	5.20793	5.90367	5.13517	5.7612	5.8261	5.80484	5.82181	6.0131	5.93516	5.41559	0.424249	5.86037	0.0943395	0	0.0164428	0.125283	0.444774	0.444774	2.92464	-3.73339
chr11	48002113	48189670	PTPRJ	8219	7939839	8.35426	8.45063	8.53578	8.18352	8.23102	8.16742	7.80886	7.78183	7.8405	8.44689	0.0908185	8.00219	0.211955	0	0.00455474	0.0509931	-0.444701	0.444701	-3.71986	-2.4231
chr9	95571670	95650975	ANKRD19	29720	8156360	4.72775	5.0011	5.19932	4.64055	4.64055	4.23891	4.57883	4.70887	4.38311	4.97606	0.23678	4.5318	0.181719	0	0.00660427	0.0661061	-0.444256	0.444256	-3.48553	-2.80541
chr10	119806333	119969663	CASC2	7354	7930861	5.43436	5.47258	5.84554	5.86479	6.04178	6.04178	6.13078	5.94366	6.14745	5.58416	0.227164	6.02837	0.108594	0	0.0015264	0.0239257	0.444211	0.444211	4.43744	-1.28886
chr14	19684254	19687565	FLJ39632	11571	7973002	4.3136	4.70684	4.84607	4.27016	4.3136	3.99616	4.3136	4.2073	3.96858	4.62217	0.276144	4.17823	0.156875	0	0.00652817	0.0655678	-0.443934	0.443934	-3.49278	-2.79351
chr6	33665345	33679504	C6orf125	26564	8125775	8.43954	8.14509	8.59093	8.01116	8.04322	8.13142	8.18407	7.63806	7.67997	8.39186	0.226711	7.94798	0.232524	0	0.0137817	0.110972	-0.443874	0.443874	-3.03196	-3.55521
chr7	26191860	26225936	NFE2L3	27145	8131944	7.69658	7.75368	7.70393	8.01976	7.93854	7.96997	8.35575	8.30706	8.37658	7.71806	0.0310642	8.16128	0.205749	0	0.00334916	0.0411903	0.443215	0.443215	3.9171	-2.10533
chr8	30435880	30515738	GTF2E2	29065	8150103	8.30279	8.41309	8.68974	8.03124	8.2956	8.06136	8.081	7.91526	7.76925	8.46854	0.199344	8.02562	0.176166	0	0.00433601	0.0493118	-0.442922	0.442922	-3.75122	-2.37231
chr15	22833428	22873891	TUBGCP5	12471	7981798	6.29028	6.04362	6.19751	6.77949	6.87844	6.65412	6.6785	6.39211	6.33653	6.17714	0.124584	6.61987	0.214058	0	0.00570964	0.0597414	0.442733	0.442733	3.57685	-2.65587
chr21	18965971	18985265	BTG3	20956	8069565	8.55152	8.39749	8.48374	8.76615	8.76427	9.02868	9.07811	8.93799	8.94647	8.47758	0.077199	8.92028	0.130962	0	0.000356536	0.00892609	0.442697	0.442697	5.47739	0.231278
chr7	115850581	115898837	TES	27519	8135576	10.2994	10.3382	10.3498	9.8193	9.95135	9.92697	9.83044	9.97347	9.81784	10.3291	0.0263988	9.88656	0.071805	0	1.16078e-05	0.00100854	-0.442586	0.442586	-8.4882	3.79727
chr19	22321358	22321783	PCGF6	16766	8027330	8.66949	8.28638	8.40783	8.75507	9.1004	8.74869	9.08616	8.93666	8.75507	8.45457	0.195781	8.89701	0.167935	0	0.0035636	0.0429773	0.442443	0.442443	3.87702	-2.16957
chr15	79724858	79764642	KIAA1024	12835	7985248	4.89086	4.72091	5.16842	5.23769	5.17187	5.14829	5.65639	5.44861	5.55127	4.92673	0.225901	5.36902	0.213059	0	0.0103907	0.0910625	0.442288	0.442288	3.20473	-3.26863
chr6	159397312	159421219	RSPH3	27003	8130528	6.1821	6.21943	6.583	5.91251	5.85594	5.97877	5.97877	5.748	5.84143	6.32818	0.221473	5.88591	0.0892755	0	0.000985714	0.0179489	-0.442273	0.442273	-4.73868	-0.832559
chr5	139712428	139726175	HBEGF	25466	8114572	7.78829	7.57692	7.58457	8.13664	8.0241	8.03299	8.28736	7.97231	8.09964	7.64992	0.119885	8.09217	0.111927	0	0.000295533	0.00787463	0.442247	0.442247	5.62019	0.427754
chr5	75911307	75919240	F2RL2	25254	8112731	4.94027	4.81341	4.83354	4.70397	4.46396	4.30009	4.63083	4.40051	4.02181	4.86241	0.0681796	4.42019	0.245086	0	0.0089557	0.0819594	-0.442213	0.442213	-3.29628	-3.11714
chr1	213025450	213031439	LQK1	6717	7924184	5.14042	4.8258	5.08622	4.74961	4.52463	4.08693	4.57124	4.77084	4.74961	5.01748	0.168195	4.57548	0.260806	0	0.0162106	0.124128	-0.442001	0.442001	-2.93327	-3.71906
chr4	150999426	151179082	DCLK2	23717	8097753	4.33883	4.09175	4.12495	3.59538	3.79864	3.79864	3.79864	3.67029	3.79864	4.18517	0.134101	3.74338	0.0888396	0	0.000170409	0.00549528	-0.441798	0.441798	-6.05205	1.00409
chr17	72744509	72765494	SLC9A3R1	15079	8009685	8.08564	8.33097	8.27067	7.7037	7.68783	7.75711	7.80914	7.88404	7.88404	8.22909	0.127838	7.78764	0.0860101	0	0.000136454	0.00474175	-0.441453	0.441453	-6.23208	1.23655
chr3	160394947	160396236	ARL14	22344	8083743	3.52874	3.60547	3.95094	3.2863	3.27958	3.23888	3.11918	3.30585	3.2919	3.69505	0.224903	3.25362	0.0696065	0	0.000756338	0.0147618	-0.441431	0.441431	-4.9257	-0.555733
chr1	28832496	28865607	RCC1	4344	7899462	7.21895	7.04484	7.18004	7.6429	7.75642	7.53476	7.66727	7.48373	7.45048	7.14794	0.0913818	7.58926	0.118552	0	0.000259768	0.00729448	0.441318	0.441318	5.71962	0.56281
chr9	103340326	103350188	MURC	29771	8156919	5.20592	5.30262	5.58125	5.88199	5.97653	5.72187	5.58273	5.72187	5.94199	5.36326	0.194876	5.8045	0.153194	0	0.00261459	0.0346083	0.441233	0.441233	4.07839	-1.84866
chr9	124030380	124095120	GSN	29836	8157582	6.02236	6.03988	6.11073	5.74424	5.52367	5.73731	5.62289	5.47882	5.59208	6.05766	0.0467895	5.6165	0.108742	0	0.000105353	0.00408288	-0.441157	0.441157	-6.44603	1.50697
chr19	49375678	49379315	PPP1R15A	17040	8030128	6.84703	6.53347	7.06343	7.21029	7.25904	7.16791	7.45025	7.28059	7.1667	6.81464	0.266457	7.2558	0.105993	0	0.0028046	0.0363317	0.441152	0.441152	4.03246	-1.92145
chr6	29910330	29913550	HLA-A	31939	8177732	8.0614	7.92428	8.22486	7.51995	7.31604	7.77854	7.88939	7.78426	7.48839	8.07018	0.150482	7.62943	0.220854	0	0.00768179	0.0731751	-0.440753	0.440753	-3.39133	-2.9603
chr9	101867393	101916585	TGFBR1	29761	8156826	8.68325	8.49695	8.63327	9.11847	8.95137	8.97605	9.24267	8.99055	8.99219	8.60449	0.0964291	9.04522	0.112912	0	0.000223718	0.00667751	0.440729	0.440729	5.83609	0.719217
chr2	243037038	243056847	FBXO25	19061	8049961	8.59384	8.21785	8.84032	7.88519	8.26894	8.12753	7.89572	8.25924	8.22446	8.55067	0.313471	8.11018	0.177425	0	0.0126433	0.104219	-0.440492	0.440492	-3.08455	-3.46792
chr4	7045284	7058368	TADA2B	23315	8093993	5.73767	5.68207	6.18403	6.28365	6.2515	6.41618	6.22624	6.44574	6.22476	5.86792	0.275168	6.30801	0.0980551	0	0.00289988	0.0371343	0.44009	0.44009	4.01065	-1.95609
chr15	99504512	99507759	IGF1R	12924	7986383	7.23696	7.25505	7.59697	7.73886	7.94146	7.88943	7.66346	7.73973	7.84546	7.36299	0.202832	7.80307	0.105862	0	0.0010273	0.0184669	0.440077	0.440077	4.70982	-0.875723
chr5	68935286	68975086	GUSBP3	25228	8112469	3.92415	2.81575	2.09342	2.52897	2.87367	3.18628	2.06747	2.28322	2.08671	2.94444	0.922129	2.50439	0.450826	0	0.281758	0.654983	-0.440053	0.440053	-1.14305	-6.38229
chr1	148739443	148758311	NBPF16	4865	7904999	7.67833	7.32786	7.26114	7.09219	7.32731	7.1368	7.18433	6.65276	6.50274	7.42244	0.224103	6.98269	0.326916	0	0.0439525	0.238875	-0.439757	0.439757	-2.33112	-4.70782
chr17	79826732	79827833	ARHGDIA	15992	8019765	7.19855	6.85178	7.31861	7.75506	7.61848	7.29574	7.9122	7.40494	7.3888	7.12298	0.242416	7.56254	0.240275	0	0.0175673	0.130918	0.439556	0.439556	2.88454	-3.79993
chr13	31309645	31338563	ALOX5AP	11096	7968344	4.79991	4.86684	5.31006	4.68939	4.57757	4.46441	4.33979	4.68939	4.55632	4.99227	0.277244	4.55281	0.134999	0	0.00508215	0.0552633	-0.439459	0.439459	-3.65033	-2.53604
chr13	52706779	52733932	NEK3	11438	7971780	6.316	6.17059	5.91811	6.3815	6.81074	6.40055	6.53687	6.66782	6.64812	6.1349	0.201334	6.57427	0.166647	0	0.00382108	0.0451393	0.439365	0.439365	3.83214	-2.24171
chr6	64430492	64431691	EYS	26716	8127391	3.73526	3.42105	3.85603	3.28709	3.29395	3.29395	3.11724	3.30585	3.09052	3.67078	0.224547	3.23143	0.0993501	0	0.00131726	0.0216447	-0.439344	0.439344	-4.53795	-1.13522
chr11	64008413	64011686	FKBP2	8380	7940914	8.32804	8.41068	8.69847	8.01043	8.06824	8.11134	8.08275	7.99925	7.96636	8.47907	0.194454	8.03973	0.0559855	0	0.0003093	0.00812094	-0.43934	0.43934	-5.58535	0.380083
chr5	65892208	66464933	MAST4	24585	8105741	5.56624	5.88288	5.51049	5.21059	4.93881	5.26433	5.32659	5.27153	5.27153	5.6532	0.200847	5.2139	0.139693	0	0.00214348	0.0300691	-0.439302	0.439302	-4.20953	-1.64228
chr3	64079547	64211131	PRICKLE2	22783	8088550	5.89512	6.09538	6.24356	5.89512	5.96018	5.91024	5.18482	5.61815	5.26689	6.07802	0.174866	5.63923	0.342783	0	0.0461307	0.246567	-0.438784	0.438784	-2.30187	-4.75477
chr17	43299292	43324685	FMNL1	14901	8007757	5.49556	5.70079	5.89423	6.18562	6.10848	6.23842	6.16127	6.03183	6.08697	5.69686	0.199367	6.13543	0.0742971	0	0.000499366	0.0111773	0.438569	0.438569	5.2263	-0.121412
chr12	58017193	58026985	B4GALNT1	10728	7964484	5.82978	6.12475	6.09088	6.46142	6.60148	6.40046	6.25806	6.44763	6.55312	6.01514	0.161414	6.45369	0.120771	0	0.000784783	0.0151614	0.438557	0.438557	4.89942	-0.594332
chr15	55495780	55582001	RAB27A	13131	7989023	7.2231	6.93473	7.17678	7.64496	7.62657	7.53002	7.51428	7.57401	7.41071	7.11154	0.154864	7.55009	0.0854794	0	0.000250182	0.007089	0.438555	0.438555	5.74879	0.602174
chr12	54378946	54384063	HOXC10	9934	7955858	5.05016	4.88723	4.84293	4.46591	4.31337	4.54378	4.58257	4.48735	4.53727	4.92677	0.109126	4.48838	0.0953564	0	0.000141556	0.00485692	-0.438399	0.438399	-6.20211	1.19816
chr14	39617015	39639736	TRAPPC6B	12159	7978739	8.63316	8.57085	8.71621	8.24718	8.29367	8.23395	8.14941	8.16407	8.12223	8.64008	0.0729259	8.20175	0.0663806	0	1.92647e-05	0.00139659	-0.438325	0.438325	-7.98148	3.27457
chr21	45527208	45551063	PWP2	20904	8069003	5.61743	5.9645	5.8332	6.33038	6.19499	6.29387	6.25705	6.12648	6.25705	5.80504	0.175242	6.2433	0.0728027	0	0.000282177	0.0076448	0.438262	0.438262	5.65572	0.476175
chr3	41923642	42003461	ULK4	22608	8086372	5.63462	5.65218	5.75383	6.14336	6.4198	6.01028	6.11777	5.96499	6.05444	5.68021	0.0643582	6.11844	0.161729	0	0.00107348	0.0189595	0.43823	0.43823	4.67921	-0.921635
chr14	24658353	24664882	TM9SF1	12103	7978166	7.98123	8.00304	8.19736	7.63288	7.80625	7.65941	7.44828	7.55531	7.63545	8.06055	0.118985	7.62293	0.118547	0	0.000398193	0.00959419	-0.437617	0.437617	-5.3943	0.115585
chr2	99215865	99224955	C2orf64	19465	8054131	8.28559	8.34958	8.44491	7.7996	8.05269	7.99853	7.72927	8.02495	7.92956	8.36003	0.0801712	7.92243	0.130931	0	0.000398199	0.00959419	-0.437592	0.437592	-5.39429	0.115569
chr9	95820989	95847420	SUSD3	29723	8156393	5.37512	5.52006	5.57871	5.09884	4.88302	4.9631	5.28513	4.96051	5.13175	5.4913	0.1048	5.05373	0.146774	0	0.000886	0.0166297	-0.437571	0.437571	-4.81355	-0.721132
chr3	196669494	196670900	LOC152217	22479	8084982	6.40963	6.45189	6.55353	6.14695	6.01421	6.19932	6.0892	6.0605	5.69477	6.47168	0.0739661	6.03416	0.1785	0	0.0019333	0.0281851	-0.437521	0.437521	-4.27829	-1.53495
chr2	58386378	58468514	FANCL	19273	8052382	7.96191	7.72298	7.81887	8.14832	8.20286	8.19995	8.29143	8.43099	8.35718	7.83459	0.120236	8.27179	0.10787	0	0.000279441	0.00760895	0.437202	0.437202	5.66322	0.486374
chr1	205271187	205290883	NUAK2	6671	7923753	5.79297	5.67302	5.70669	6.33495	6.41336	6.24493	6.06135	5.79513	6.11842	5.72422	0.0618684	6.16136	0.222076	0	0.00578128	0.0603153	0.437133	0.437133	3.569	-2.6687
chr5	72861580	72877794	UTP15	24611	8106193	8.89051	8.51177	8.56751	9.11103	9.25176	9.03348	9.08318	9.1015	8.98072	8.6566	0.204483	9.09361	0.0914844	0	0.000812231	0.015533	0.437015	0.437015	4.87501	-0.630272
chr16	70147529	70195184	PDPR	13850	7997025	8.33495	8.42445	8.21707	8.03843	7.91041	7.86364	7.71473	7.84189	7.962	8.32549	0.104013	7.88852	0.110768	0	0.000243829	0.00701486	-0.436974	0.436974	-5.76881	0.629103
chr14	24439148	24475612	DHRS4L2	11635	7973458	6.83214	6.6349	6.78336	6.52933	6.499	6.29196	6.26142	6.12326	6.17572	6.75013	0.102733	6.31345	0.166936	0	0.00165499	0.025215	-0.436684	0.436684	-4.38269	-1.37313
chr3	191178952	191179245	PYDC2	22453	8084832	4.74879	4.61894	4.87209	5.04566	4.95399	4.69728	6.02214	5.11406	5.26452	4.74661	0.126594	5.18294	0.45228	0	0.103351	0.399425	0.436337	0.436337	1.80701	-5.51799
chr8	6264078	6501806	MCPH1	28451	8144361	7.24523	6.99029	7.21713	6.63753	6.88696	6.76755	6.99523	6.56725	6.43282	7.15088	0.139788	6.71456	0.208957	0	0.00603209	0.0620246	-0.436324	0.436324	-3.54231	-2.71235
chr1	52870236	52883992	PRPF38A	4534	7901447	9.12205	9.04549	9.04163	9.55489	9.71113	9.35105	9.44435	9.45845	9.51474	9.06972	0.0453574	9.50577	0.122161	0	0.000212771	0.0064512	0.436043	0.436043	5.87553	0.771733
chr7	18535369	19036993	HDAC9	27118	8131631	5.23204	5.09657	5.21328	5.61251	5.36087	5.46967	5.96725	5.59929	5.68813	5.18063	0.0733989	5.61629	0.207546	0	0.00433019	0.049263	0.435659	0.435659	3.75208	-2.37093
chr2	169921299	169952677	DHRS9	18708	8046124	4.09599	4.07336	3.94939	3.69875	3.61118	3.5575	3.70266	3.50411	3.54972	4.03958	0.0789209	3.60399	0.082282	0	4.89375e-05	0.00248406	-0.435595	0.435595	-7.10965	2.30692
chr6	5261727	5771816	FARS2	25688	8116724	7.28302	7.32704	7.60289	6.88713	7.23129	6.96084	6.97538	6.80706	6.95122	7.40432	0.173373	6.96882	0.142931	0	0.00173905	0.025962	-0.435497	0.435497	-4.3493	-1.42472
chr19	12500831	12511794	ZNF799	17452	8034390	7.79499	7.60124	7.54699	7.41412	7.19733	7.57788	7.02854	6.97718	7.07888	7.64774	0.130376	7.21232	0.237255	0	0.0101747	0.0898604	-0.435418	0.435418	-3.21764	-3.24724
chr16	85711280	85722588	GINS2	14440	8003204	8.86241	8.82003	9.09023	9.16633	9.32024	9.25507	9.47291	9.52894	9.41417	8.92422	0.14532	9.35961	0.137347	0	0.00106422	0.0188388	0.435389	0.435389	4.68523	-0.91259
chr1	100598706	100616053	CCDC76	4712	7903308	7.9959	8.10451	8.24659	8.4483	8.62343	8.67746	8.43678	8.50844	8.6118	8.11567	0.125716	8.55104	0.100339	0	0.00024163	0.00699281	0.435367	0.435367	5.77587	0.638588
chr1	162760492	162782608	HSD17B7	5075	7906904	7.35006	7.585	7.60533	7.16227	7.13931	7.05902	7.16227	7.16227	6.78412	7.51346	0.141874	7.07821	0.149525	0	0.001451	0.0231594	-0.435253	0.435253	-4.47188	-1.23605
chr13	41303432	41345309	MRPS31	11371	7971184	7.91794	7.7792	7.95333	8.20506	8.39475	8.33471	8.47979	8.20187	8.29626	7.88349	0.0920349	8.31874	0.10868	0	0.000194828	0.00606066	0.435248	0.435248	5.94519	0.863949
chr10	99116458	99161100	RRP12	7791	7935425	6.37331	6.27734	6.50436	6.88078	6.85421	6.81654	6.94553	6.69617	6.72808	6.385	0.113959	6.82022	0.0942521	0	0.000156541	0.00517769	0.435215	0.435215	6.12042	1.0929
chr19	14640355	14676792	TECR	16660	8026341	9.22348	9.43287	9.57672	9.01726	9.0711	8.97107	8.76047	9.12051	8.91465	9.41103	0.17763	8.97584	0.127959	0	0.00126767	0.0211474	-0.435183	0.435183	-4.56428	-1.09519
chr8	92006499	92053066	TMEM55A	29269	8151756	7.69748	7.47718	7.64975	7.21497	7.26516	7.20798	7.09639	7.13778	7.11547	7.60813	0.115892	7.17296	0.0661793	0	5.65796e-05	0.0027321	-0.435175	0.435175	-6.98055	2.15577
chr9	99148223	99180669	ZNF367	30341	8162601	6.35515	6.21782	6.34936	6.61704	6.61704	6.65475	6.89227	6.85211	6.82233	6.30744	0.07767	6.74259	0.12649	0	0.000339912	0.00867795	0.435144	0.435144	5.51353	0.281271
chr3	192514604	192635950	C3orf59	23211	8092765	6.25411	6.56618	6.5539	6.87651	6.79601	6.81145	7.09054	6.79601	6.9883	6.45807	0.176733	6.89314	0.121525	0	0.00106386	0.0188388	0.435073	0.435073	4.68547	-0.912235
chr17	42927837	42976792	EFTUD2	15649	8016099	8.57854	8.42432	8.46853	9.09039	8.882	8.86007	9.07833	8.76525	8.87635	8.49046	0.0794149	8.9254	0.13024	0	0.000402128	0.0096368	0.434938	0.434938	5.38694	0.105291
chr5	89770681	89810369	POLR3G	24670	8106820	9.88552	9.68597	9.66441	10.069	10.2381	10.2691	10.1476	10.2069	10.1468	9.7453	0.121911	10.1796	0.0728138	0	8.47145e-05	0.00356906	0.434296	0.434296	6.63015	1.73472
chr17	57918627	57918698	MIR21	15006	8008885	7.58047	7.72534	7.39419	6.96319	7.26779	7.1915	7.16912	7.22982	6.97348	7.56667	0.166007	7.13248	0.131566	0	0.0012048	0.0204518	-0.434185	0.434185	-4.5993	-1.04211
chr8	22298596	22398652	PPP3CC	28531	8145136	7.49243	7.35428	7.34446	6.91192	7.07512	7.07512	6.99624	6.93335	6.78686	7.39706	0.082744	6.9631	0.110239	0	0.000187855	0.00590362	-0.433953	0.433953	-5.97415	0.902094
chr20	55926120	55954211	RAE1	20341	8063566	8.27338	8.15671	8.40998	8.80829	8.6979	8.75785	8.77882	8.61954	8.62016	8.28003	0.126766	8.71376	0.0812431	0	0.000128955	0.00456512	0.433735	0.433735	6.27843	1.29566
chr2	216807526	216878346	MREG	19880	8058824	5.77504	6.20752	5.91205	5.69444	5.48243	5.24493	5.59221	5.47112	5.70248	5.96487	0.221022	5.53127	0.171842	0	0.00551807	0.05829	-0.433602	0.433602	-3.59834	-2.62077
chr7	86954541	86974842	TP53TG1	28095	8140739	4.78246	4.77182	4.61829	4.27043	4.19363	4.33572	4.38311	4.38311	4.17795	4.72419	0.0918637	4.29066	0.0912726	0	9.59359e-05	0.00387125	-0.433532	0.433532	-6.52467	1.6048
chr5	171636650	171710795	UBTD2	25586	8115806	6.46117	6.36847	6.65451	6.21449	6.25656	6.25656	5.4715	6.25656	5.91541	6.49472	0.145941	6.06185	0.318432	0	0.035535	0.210119	-0.432869	0.432869	-2.45942	-4.50019
chr3	113775611	113807269	QTRTD1	22155	8081786	8.58756	8.32883	8.46345	8.93993	9.12166	8.8492	8.80089	8.79774	8.84642	8.45995	0.129402	8.89264	0.123397	0	0.000587949	0.0125185	0.432696	0.432696	5.10693	-0.292305
chr5	141690005	141704566	SPRY4	25487	8114797	5.74129	5.97271	5.962	6.30375	6.15516	6.10993	6.65282	6.26267	6.46326	5.892	0.130627	6.3246	0.202988	0	0.00528689	0.0567511	0.432603	0.432603	3.62535	-2.57672
chr4	2627159	2734302	FAM193A	23287	8093601	6.32334	6.31738	6.30593	6.86454	6.89783	6.63454	6.64403	6.8177	6.62822	6.31555	0.00885047	6.74781	0.125633	0	0.000229888	0.00677488	0.432262	0.432262	5.81478	0.690738
chr17	67242791	67323290	ABCA5	15830	8018038	4.0747	4.01157	3.97391	3.4801	3.69981	3.59375	3.4754	3.62166	3.65706	4.02006	0.050929	3.58796	0.0924754	0	5.72075e-05	0.00273456	-0.432097	0.432097	-6.9708	2.14427
chr14	77860364	77889399	C14orf148	12326	7980390	4.97197	5.15759	5.04009	4.70301	4.4737	4.68613	4.58827	4.76079	4.53548	5.05655	0.0938936	4.62456	0.110013	0	0.000223258	0.00667524	-0.431989	0.431989	-5.83771	0.721369
chr11	93474793	93496247	C11orf54	8588	7943162	8.12023	7.97862	8.1918	7.21891	7.79069	7.96927	7.52637	7.74936	7.73517	8.09689	0.108492	7.66496	0.260246	0	0.0147177	0.116278	-0.431923	0.431923	-2.99196	-3.62162
chr2	159718952	159719229	MGC72080	18685	8045887	7.82143	7.71149	8.1269	7.50075	7.62431	7.68621	7.82884	7.10335	6.98649	7.88661	0.215241	7.45499	0.33679	0	0.0506133	0.260887	-0.431616	0.431616	-2.24572	-4.84447
chr21	37536839	37667034	DOPEY2	20854	8068422	5.45367	5.48519	5.29711	4.98215	5.04243	5.0154	4.92577	4.99366	4.92314	5.41199	0.100731	4.98042	0.0479912	0	2.0529e-05	0.00144243	-0.431562	0.431562	-7.9196	3.20882
chr22	43562628	43583107	TTLL12	21691	8076569	6.59844	6.5079	7.02531	7.22124	7.31097	7.02531	7.28422	7.02531	6.98499	6.71055	0.276326	7.14201	0.146246	0	0.00656965	0.0658616	0.431459	0.431459	3.48882	-2.80001
chr13	24995064	25086948	PARP4	11308	7970602	9.29709	9.50414	9.23647	8.58944	8.96947	9.00012	8.71298	9.12587	9.08926	9.3459	0.140352	8.91452	0.215335	0	0.00735027	0.0712775	-0.431375	0.431375	-3.41876	-2.91513
chr1	86118489	86174103	ZNHIT6	6040	7917359	9.5518	9.47078	9.28143	9.9322	9.9263	9.87897	9.72757	9.95152	9.77956	9.43467	0.138759	9.86602	0.0917997	0	0.000247082	0.00704848	0.431352	0.431352	5.75849	0.615228
chr1	155099936	155107386	EFNA1	4972	7905929	5.57216	5.61367	5.48026	5.10531	5.22506	5.22023	4.67669	5.27304	5.24373	5.55536	0.0682744	5.12401	0.226474	0	0.00698221	0.0683347	-0.431351	0.431351	-3.45078	-2.86248
chr2	233412680	233415335	TIGD1	19963	8059770	7.13569	6.96354	6.98754	6.83603	6.80008	6.79904	6.10919	6.70586	6.33601	7.02892	0.0932408	6.5977	0.302364	0	0.0268458	0.174268	-0.431219	0.431219	-2.62841	-4.2235
chr14	73436159	73493847	ZFYVE1	12288	7979984	5.86013	5.33767	5.70333	5.20058	5.09999	5.22611	5.25362	5.18205	5.25362	5.63371	0.268099	5.20266	0.0578181	0	0.00180082	0.026736	-0.431046	0.431046	-4.32584	-1.46106
chr6	26234440	26235242	HIST1H1D	26468	8124430	8.65543	8.41945	8.53507	8.90801	9.03982	9.07734	8.95841	9.08802	8.73445	8.53665	0.117999	8.96767	0.133981	0	0.000740464	0.0145739	0.431023	0.431023	4.94084	-0.533553
chr20	36756863	36793700	TGM2	20606	8066214	7.1822	7.14724	7.18043	7.74945	7.50942	7.59466	7.84266	7.45307	7.45601	7.16996	0.0196911	7.60088	0.16234	0	0.0010471	0.0186465	0.430919	0.430919	4.69652	-0.895661
chr19	5691845	5720176	LONP1	17338	8033002	6.05976	5.57557	5.94322	6.40009	6.40008	6.28636	6.119	6.15815	6.37794	5.85952	0.252719	6.29027	0.125387	0	0.00362145	0.0434641	0.430753	0.430753	3.86665	-2.18622
chr7	150382794	150390729	GIMAP2	27700	8137250	3.74306	3.3405	3.98646	3.25134	3.33606	3.03809	3.05921	3.59285	3.27833	3.69	0.326231	3.25931	0.203247	0	0.0207485	0.146103	-0.430689	0.430689	-2.78385	-3.96683
chr11	59341871	59383617	OSBP	9168	7948379	8.78013	8.85559	8.85566	8.50684	8.45376	8.36946	8.42056	8.27398	8.37427	8.83046	0.0435864	8.39981	0.0802525	0	2.81619e-05	0.00175909	-0.430647	0.430647	-7.61727	2.88127
chr11	86013288	86056985	C11orf73	8568	7942932	7.50789	7.25157	7.39533	6.88091	7.07286	7.07286	6.86213	6.83027	7.00707	7.38493	0.128475	6.95435	0.109694	0	0.000379908	0.00930932	-0.430579	0.430579	-5.42956	0.164801
chr10	52419290	52419781	FLJ31958	7623	7933638	4.57648	5.51362	4.50641	4.62576	4.56669	4.36656	4.50641	4.37119	4.1732	4.8655	0.562379	4.43497	0.165	0	0.0664135	0.308235	-0.430535	0.430535	-2.08039	-5.10463
chr1	165631449	165668100	ALDH9A1	6495	7921970	9.56856	9.62472	9.59037	9.23758	9.26971	9.18827	8.90503	9.20506	9.17866	9.59455	0.0283117	9.16405	0.13126	0	0.000319836	0.00832991	-0.430496	0.430496	-5.55979	0.345011
chr5	137475459	137514358	BRD8	25447	8114365	7.82046	7.52039	7.77095	7.29802	7.28979	7.22348	7.19679	7.33982	7.29272	7.70393	0.160871	7.27344	0.0529525	0	0.000140341	0.00483064	-0.430495	0.430495	-6.20914	1.20717
chr9	85594500	85678092	RASEF	30276	8161945	6.20988	6.34524	6.53339	6.68641	6.69326	6.68641	6.8644	6.97328	6.85586	6.36283	0.16247	6.79327	0.121838	0	0.000933424	0.0172989	0.430434	0.430434	4.77688	-0.775617
chr17	6939702	6943281	SLC16A13	14548	8004266	5.6021	6.02336	5.79069	5.33439	5.3055	5.47227	5.05641	5.58729	5.49395	5.80538	0.211015	5.37497	0.187966	0	0.00706229	0.0688984	-0.430414	0.430414	-3.44366	-2.87418
chr8	56651317	56685926	TMEM68	29143	8150846	6.31666	6.27582	6.2691	6.69538	6.83771	6.82404	6.67191	6.58012	6.69599	6.28719	0.0257419	6.71753	0.0976751	0	6.27076e-05	0.00289126	0.430332	0.430332	6.89007	2.04858
chr5	149781200	149792492	CD74	25521	8115147	6.75223	6.88305	7.05121	6.56666	6.39576	6.4169	6.75158	6.40826	6.25304	6.8955	0.149882	6.46537	0.17188	0	0.00303135	0.0384673	-0.43013	0.43013	-3.98177	-2.00206
chr4	76831367	76862166	NAAA	24085	8101086	6.64957	6.85761	6.87739	7.24179	7.4007	7.37094	7.04406	7.17962	7.11215	6.79486	0.126209	7.22487	0.141411	0	0.00104589	0.0186352	0.430017	0.430017	4.69732	-0.894452
chr6	29690552	29695073	HLA-F	25836	8117760	6.29835	6.33664	6.26773	5.65306	5.74563	5.86577	6.38755	5.57722	5.99637	6.30091	0.0345284	5.87093	0.293972	0	0.0225697	0.154583	-0.429974	0.429974	-2.73304	-4.05089
chr3	18389434	18480204	SATB1	22548	8085716	4.83932	4.84676	4.99672	4.61368	4.63719	4.63999	4.28095	4.35036	4.26678	4.89427	0.0888032	4.46483	0.183676	0	0.00271768	0.0355333	-0.429443	0.429443	-4.05305	-1.88879
chr14	20915216	20923198	OSGEP	12042	7977571	7.28975	7.05961	7.51842	7.01205	7.08473	6.83984	6.99449	6.91155	6.31633	7.28926	0.229405	6.85983	0.279409	0	0.0298874	0.187353	-0.429431	0.429431	-2.56373	-4.32975
chrX	62567107	62571229	SPIN4	31441	8173208	8.12081	8.31546	8.10513	7.69561	7.80649	7.83845	7.67756	7.73134	7.75715	8.18046	0.117169	7.7511	0.0626293	0	5.72678e-05	0.00273456	-0.429364	0.429364	-6.96987	2.14317
chr13	45694650	45858237	GTF2F2	11138	7968915	9.42986	9.23308	9.28653	9.67677	9.71583	9.75824	9.79617	9.8003	9.72775	9.31649	0.101754	9.74584	0.0482718	0	2.22927e-05	0.00152009	0.429353	0.429353	7.83992	3.1235
chr16	55542954	55617154	LPCAT2	13736	7995697	9.38147	9.64344	9.62474	8.83376	9.09761	9.17865	9.26212	9.27508	9.076	9.54988	0.14615	9.12054	0.162515	0	0.00234481	0.0320622	-0.429346	0.429346	-4.15008	-1.73558
chr2	46808076	46844455	PIGF	19234	8051993	5.64937	4.94504	6.03582	5.37589	5.85347	4.77186	4.97732	4.78437	4.92178	5.54341	0.553056	5.11411	0.423495	0	0.169149	0.515226	-0.429297	0.429297	-1.49149	-5.95868
chr10	13628927	13672868	PRPF18	6930	7926283	8.39788	8.23451	8.4047	8.92192	8.83535	8.72205	8.68648	8.7936	8.68982	8.3457	0.0963516	8.77487	0.09324	0	0.000121908	0.0043988	0.429174	0.429174	6.32472	1.35442
chr9	114287439	114340124	ZNF483	29802	8157193	5.10056	4.68708	5.36932	5.18821	5.72524	5.63696	5.36932	5.5972	5.36932	5.05232	0.34367	5.48104	0.204033	0	0.0239942	0.161331	0.428721	0.428721	2.69611	-4.11189
chr8	27348626	27402486	EPHX2	28555	8145532	3.70306	3.53413	4.06763	3.56447	3.09795	3.35683	3.2385	3.30489	3.47466	3.76827	0.272666	3.33955	0.166686	0	0.00880174	0.0809565	-0.42872	0.42872	-3.30699	-3.09944
chr16	29439632	29450031	SMG1	14186	8000638	9.46921	9.24566	9.08243	9.78551	9.6913	9.46921	9.98224	9.86326	9.37529	9.26577	0.194173	9.69447	0.233332	0	0.0138857	0.111642	0.428701	0.428701	3.02738	-3.56281
chr16	2867164	2871720	PRSS21	13471	7992722	7.59187	7.42199	7.53612	7.47573	7.37598	7.21539	6.73785	6.79673	6.92706	7.51666	0.0865931	7.08812	0.310753	0	0.0304286	0.189751	-0.428539	0.428539	-2.55292	-4.34748
chr2	46844290	46852881	CRIPT	18229	8041813	7.67418	7.60954	7.75721	7.13684	7.27413	7.39599	6.99579	7.39852	7.30982	7.68031	0.0740233	7.25185	0.158076	0	0.00116883	0.0201011	-0.428461	0.428461	-4.62023	-1.01047
chr22	38978354	39046155	LOC646851	21632	8076113	6.52383	6.03837	6.36578	6.82178	7.22901	6.65621	6.78027	6.52065	6.41817	6.30932	0.247606	6.73768	0.284999	0	0.0343803	0.205913	0.428356	0.428356	2.47933	-4.46775
chr10	44051792	44070032	ZNF239	7577	7933180	6.84363	6.41648	6.95198	7.13875	7.32821	7.16835	7.28466	6.9694	7.10385	6.73736	0.283121	7.16554	0.129346	0	0.00584173	0.0607498	0.428172	0.428172	3.56246	-2.67939
chr12	88442785	88535993	CEP290	10815	7965264	8.40225	8.2754	8.09016	8.5903	8.77864	8.78915	8.5903	8.76528	8.5903	8.25594	0.156955	8.68399	0.102917	0	0.000518182	0.0114478	0.428059	0.428059	5.19913	-0.160124
chr20	32581452	32668077	RALY	20180	8061966	7.98909	7.90953	8.14938	8.6206	8.47695	8.35381	8.53961	8.35296	8.32034	8.016	0.122165	8.44405	0.120938	0	0.000529359	0.0115997	0.428047	0.428047	5.18349	-0.182459
chr1	231114786	231136479	ARV1	5391	7910494	9.16052	9.12619	9.14101	8.57379	8.7433	8.65149	8.71483	8.86775	8.73616	9.14257	0.0172164	8.71455	0.0985424	0	6.58432e-05	0.00297223	-0.42802	0.42802	-6.84744	1.9977
chr4	185308889	185395703	IRF2	24393	8103911	8.20215	8.27697	8.28971	7.67621	7.94468	8.15254	7.52322	7.83757	7.83572	8.25628	0.0473068	7.82832	0.216806	0	0.00558452	0.0588131	-0.427954	0.427954	-3.5908	-2.63308
chr12	131473777	131474199	LOC100128840	11030	7967700	6.08292	6.01865	6.25326	6.54823	6.68871	6.55335	6.61518	6.39924	6.47227	6.11827	0.121234	6.54617	0.102162	0	0.00027107	0.00747546	0.42789	0.42789	5.68667	0.51822
chr12	88886566	88974238	KITLG	10816	7965322	7.87764	7.34391	7.24618	7.37309	7.38725	7.24582	6.81977	6.97095	6.57189	7.48924	0.339891	7.06146	0.329704	0	0.0687325	0.314443	-0.427777	0.427777	-2.05939	-5.13719
chr3	49044826	49053386	WDR6	21956	8079693	6.46777	6.42989	6.50526	6.04485	6.14565	6.01152	6.12271	5.94774	5.96708	6.46764	0.0376872	6.03993	0.080829	0	2.8768e-05	0.00177784	-0.427713	0.427713	-7.59723	2.85918
chr5	175386534	175395302	THOC3	25602	8115886	7.53147	7.39875	7.45851	7.16313	7.13421	7.03588	6.94147	6.9608	6.97598	7.46291	0.0664713	7.03525	0.0938078	0	8.0533e-05	0.00344808	-0.427665	0.427665	-6.6734	1.78756
chr1	223394161	223537520	SUSD4	6746	7924508	5.48422	5.28117	5.5547	4.8812	4.89665	4.89512	5.33818	4.96157	5.10502	5.44003	0.142019	5.01296	0.179811	0	0.00360039	0.0432918	-0.42707	0.42707	-3.8704	-2.18019
chr13	20268779	20268961	PBRM1	11051	7967896	5.16587	4.66874	4.4655	5.10012	5.29495	4.82094	5.09109	5.50748	5.34804	4.7667	0.360316	5.19377	0.241151	0	0.037641	0.217755	0.427068	0.427068	2.4247	-4.55661
chr12	70715478	70715834	LOC100131613	10777	7964868	5.77822	4.87551	5.68177	5.90045	5.99372	5.84093	5.94287	5.8375	5.71786	5.44517	0.495689	5.87222	0.0964989	0	0.0360132	0.212018	0.427052	0.427052	2.45136	-4.5133
chr9	140476531	140484942	ZMYND19	30607	8165622	7.09449	6.92788	6.82013	7.33297	7.3931	7.35316	7.53725	7.3246	7.30565	6.9475	0.13823	7.37446	0.0851377	0	0.000212178	0.00644482	0.426952	0.426952	5.87773	0.774655
chr14	99864083	99947226	SETD3	12405	7981249	8.09034	8.06705	7.94232	8.61096	8.69444	8.56053	8.20597	8.33531	8.35306	8.03324	0.0795913	8.46004	0.189404	0	0.00315144	0.0395257	0.426805	0.426805	3.95653	-2.04231
chr1	196788869	196801319	CFHR1	5207	7908488	2.59595	2.41923	2.31829	2.41923	3.49028	2.75433	2.63682	3.41353	2.51256	2.44449	0.140539	2.87112	0.464516	0	0.119231	0.432259	0.426636	0.426636	1.71695	-5.64832
chr13	26706253	26796508	RNF6	11316	7970681	8.3688	8.48758	8.33058	8.68617	8.92163	8.69272	8.70008	8.96519	8.96155	8.39565	0.0818716	8.82123	0.141368	0	0.000726802	0.014441	0.425571	0.425571	4.95414	-0.514079
chr1	44435653	44439045	DPH2	4472	7900911	5.78683	5.95862	6.05532	6.2723	6.47637	6.39103	6.30893	6.26076	6.44227	5.93359	0.135981	6.35861	0.0910042	0	0.000254133	0.00718503	0.42502	0.42502	5.73662	0.585769
chr6	31165599	31171745	HCG27	31946	8177951	6.75835	6.84828	7.08033	6.62545	6.38794	6.16303	6.56167	6.78676	6.29966	6.89565	0.166132	6.47075	0.229295	0	0.01178	0.0992804	-0.424902	0.424902	-3.12778	-3.39618
chr16	50187779	50269221	PAPD5	13720	7995479	9.25598	9.15102	9.16922	8.76686	8.94714	8.80426	8.5026	8.67093	8.91157	9.19207	0.0560877	8.76723	0.163629	0	0.00135018	0.02204	-0.424848	0.424848	-4.52104	-1.16096
chr13	37574917	37583538	EXOSC8	11114	7968658	8.91354	8.49368	8.89407	9.1049	9.27967	9.15316	9.20358	9.29903	9.11116	8.7671	0.236986	9.19192	0.0835517	0	0.0015525	0.0241631	0.424818	0.424818	4.42594	-1.30653
chr2	225629807	225907091	DOCK10	19930	8059413	9.51472	9.6643	9.63828	9.11504	9.34196	9.42451	8.86062	9.1697	9.17395	9.60576	0.0799174	9.18096	0.196152	0	0.00387478	0.0455075	-0.424803	0.424803	-3.82318	-2.25614
chr18	71920527	71959221	CYB5A	16422	8023855	7.52624	7.39953	7.66542	7.23082	7.33224	7.19693	6.84947	7.07214	6.95241	7.53039	0.132996	7.10567	0.181976	0	0.00366951	0.0438425	-0.424728	0.424728	-3.85816	-2.19986
chr7	26331515	26413949	SNX10	27147	8131957	7.44475	7.50217	7.70212	7.63591	7.82631	7.88535	7.99967	8.36022	8.13826	7.54968	0.135103	7.97429	0.253294	0	0.0155101	0.119986	0.424603	0.424603	2.96009	-3.67454
chr12	124086672	124105482	DDX55	10281	7959604	8.04324	7.83392	7.83354	8.22071	8.52605	8.26261	8.43389	8.30491	8.22071	7.90357	0.120962	8.32815	0.125114	0	0.000635038	0.013141	0.424578	0.424578	5.05113	-0.372911
chr6	27833034	27833615	HIST1H2AL	25806	8117608	7.64154	7.03606	7.21886	7.77953	7.64154	7.69813	7.93712	7.64154	7.64154	7.29882	0.310555	7.72323	0.117959	0	0.00739584	0.0714835	0.424412	0.424412	3.41492	-2.92146
chr15	40674988	40686007	C15orf23	12598	7982712	9.05528	8.69726	8.78946	9.32031	9.22561	9.18392	9.32621	9.2965	9.27717	8.84734	0.185893	9.27162	0.056228	0	0.000323604	0.00841447	0.424284	0.424284	5.55087	0.332749
chr16	56669651	56670998	MT1JP	13748	7995803	5.63209	5.62529	5.46143	5.03033	5.0659	5.07844	5.43501	5.25734	5.0249	5.57293	0.0966292	5.14865	0.164258	0	0.00176273	0.026267	-0.42428	0.42428	-4.3402	-1.43881
chr9	36036430	36124448	RECK	29602	8155169	5.82899	5.85002	5.86641	5.25	5.48235	5.54933	5.22583	5.54933	5.48972	5.84847	0.0187565	5.42443	0.147437	0	0.000673078	0.0137253	-0.424045	0.424045	-5.00921	-0.433766
chr3	179182134	179183107	MTHFD2	22387	8084064	9.07519	8.8834	8.82887	9.17515	9.41251	9.22027	9.382	9.53796	9.39051	8.92915	0.129379	9.35307	0.133603	0	0.00093834	0.0173502	0.423913	0.423913	4.77319	-0.781104
chr13	50018510	50066306	SETDB2	11157	7969114	6.26684	6.24987	6.21274	6.33324	6.86492	6.68872	6.52365	6.88298	6.70865	6.24315	0.0276707	6.66702	0.209748	0	0.00481083	0.0530606	0.423874	0.423874	3.6851	-2.47951
chr1	20974808	20978686	PINK1	5665	7913252	6.5031	6.59643	6.76411	6.26728	6.26728	6.226	6.26728	6.05537	6.10133	6.62121	0.132259	6.19742	0.0947315	0	0.000273693	0.00751573	-0.423795	0.423795	-5.67924	0.508139
chr17	38444146	38459413	CDC6	14823	8007071	10.0038	9.91306	9.93862	10.4386	10.3741	10.3421	10.3109	10.3834	10.4037	9.95181	0.0467642	10.3755	0.0450088	0	4.96315e-06	0.00060306	0.423666	0.423666	9.3955	4.66752
chr22	39417227	39428372	APOBEC3D	21318	8073072	6.50431	6.411	6.70783	6.06464	6.17256	6.22726	6.04521	6.06669	6.12829	6.54105	0.151786	6.11744	0.071828	0	0.000203564	0.00624825	-0.423606	0.423606	-5.91044	0.818035
chr1	155107820	155111329	RAG1AP1	4973	7905938	7.88584	8.01229	8.22287	7.89614	7.82249	7.8473	7.41204	7.41162	7.31202	8.04033	0.170258	7.61694	0.264721	0	0.0211773	0.147866	-0.423396	0.423396	-2.77149	-3.98729
chr16	87863629	87903114	SLC7A5	14451	8003298	8.67185	8.47345	8.76969	9.05619	9.16784	9.09633	9.04092	8.96355	9.04418	8.63833	0.150938	9.0615	0.0676246	0	0.000178604	0.00567616	0.423168	0.423168	6.01443	0.95494
chr3	101498074	101542467	FAM55C	22120	8081375	5.33095	5.71834	5.54518	5.8144	5.94499	6.30136	5.84161	5.84161	5.9827	5.53149	0.194058	5.95444	0.182381	0	0.00610721	0.0625645	0.422954	0.422954	3.53454	-2.72507
chr7	73588689	73611429	EIF4H	27335	8133434	9.45175	9.06762	8.98426	9.87346	9.72711	9.74958	9.7964	9.64996	8.746	9.16788	0.249351	9.59042	0.420275	0	0.106259	0.406046	0.42254	0.42254	1.7896	-5.54343
chr1	28261504	28285668	SMPDL3B	4337	7899407	5.18873	5.04753	5.56671	4.89962	4.75546	4.84258	4.86537	4.8037	4.90467	5.26766	0.268435	4.84523	0.0577712	0	0.00206152	0.0294222	-0.422423	0.422423	-4.23546	-1.60174
chr5	79407050	79552222	SERINC5	25269	8112865	7.02578	7.06257	7.01076	7.34579	7.23425	7.25506	7.80886	7.53937	7.54915	7.03304	0.0266566	7.45541	0.219925	0	0.00626116	0.0636574	0.422376	0.422376	3.51893	-2.75064
chr18	5289379	5296039	ZFP161	16239	8022110	6.00559	5.89121	5.64979	6.14616	6.16908	6.29251	6.32203	6.3408	6.35665	5.84886	0.181642	6.27121	0.090826	0	0.000653694	0.0134317	0.422343	0.422343	5.03024	-0.4032
chr20	24929866	24940564	CST7	20127	8061416	6.21445	6.13927	6.32614	6.61943	6.48975	6.72028	6.83767	6.66468	6.56115	6.22662	0.0940278	6.64883	0.122375	0	0.000429283	0.0100615	0.422211	0.422211	5.33819	0.0368804
chr17	56160799	56166873	DYNLL2	14986	8008706	8.19339	7.90776	7.98575	7.68347	7.69145	7.71051	7.71051	7.45143	7.39332	8.02896	0.147636	7.60678	0.144406	0	0.00163623	0.0250848	-0.422184	0.422184	-4.39039	-1.36125
chr2	71357444	71377230	MPHOSPH10	18318	8042588	9.76903	9.47504	9.42489	9.91031	9.91707	9.92782	10.0105	10.0876	10.0174	9.55632	0.185909	9.97846	0.0713336	0	0.000457118	0.0105157	0.422138	0.422138	5.29154	-0.0288863
chr1	160246599	160254936	PEX19	6461	7921571	7.97183	7.87638	7.97075	7.67907	7.63948	7.66989	7.53042	7.2411	7.34514	7.93965	0.0548002	7.51752	0.18465	0	0.00267713	0.0351452	-0.422136	0.422136	-4.0629	-1.87319
chr20	25817385	25817474	LOC100134868	20539	8065537	4.59587	3.91164	4.13585	4.2264	4.40282	4.26939	4.92727	5.20588	4.78729	4.21445	0.348819	4.63651	0.397251	0	0.110262	0.41507	0.422055	0.422055	1.76634	-5.57724
chr13	103418235	103426161	C13orf27	11534	7972674	6.64419	6.37094	6.69717	6.87328	7.13365	6.84841	7.01454	7.20306	6.88394	6.57077	0.17507	6.99281	0.149335	0	0.00252996	0.0338316	0.422046	0.422046	4.1	-1.81451
chr1	20512578	20522541	UBXN10	4252	7898623	4.92419	5.32332	5.34394	4.88473	4.67057	4.88473	4.59767	4.75499	4.85812	5.19715	0.236618	4.77513	0.121441	0	0.00308237	0.0389071	-0.422015	0.422015	-3.97092	-2.01935
chr20	25388321	25429191	GINS1	20132	8061471	8.4166	8.03249	8.05217	8.64016	8.57069	8.74849	8.55728	8.52159	8.49569	8.16709	0.216311	8.58898	0.0923532	0	0.00130428	0.021486	0.421895	0.421895	4.54474	-1.12488
chr12	70132631	70216984	RAB3IP	10056	7957072	5.26318	5.48848	5.43931	5.73887	5.76628	5.65955	5.61111	5.92895	6.20768	5.39699	0.118461	5.81874	0.219547	0	0.00814678	0.0763444	0.421746	0.421746	3.35486	-3.02043
chr2	131975924	132021165	POTEE	18606	8045257	2.17009	1.93982	2.17009	3.08886	2.23403	1.93005	2.67995	2.07675	3.08014	2.09333	0.132943	2.51496	0.507756	0	0.151907	0.489886	0.421631	0.421631	1.5617	-5.8647
chr14	21945335	21967319	TOX4	11611	7973214	9.48633	9.4684	9.56914	9.17771	9.17771	9.1483	9.09497	8.8993	9.02005	9.50796	0.0537378	9.08634	0.109533	0	0.000164252	0.00536551	-0.421616	0.421616	-6.08163	1.04259
chr19	57980954	57988938	ZNF772	18013	8039645	5.53518	5.48777	5.45663	5.91169	5.83124	6.16645	6.19924	5.58762	5.79208	5.49319	0.0395537	5.91472	0.23381	0	0.00873781	0.0804829	0.42153	0.42153	3.3115	-3.092
chr13	27829538	27829663	SNORA27	11079	7968234	6.24068	5.91772	6.57666	6.3946	6.58648	6.68565	7.12092	6.37474	6.83585	6.24502	0.329494	6.66637	0.283197	0	0.0492363	0.256004	0.421356	0.421356	2.26243	-4.81784
chr11	2356542	2356979	RPL26L1	8844	7945740	10.0799	9.87876	10.0127	9.65451	9.66416	9.53736	9.61198	9.55349	9.39365	9.99047	0.102409	9.56919	0.100205	0	0.000206378	0.0063166	-0.421282	0.421282	-5.89959	0.803669
chr17	4710384	4726727	PLD2	14524	8003962	5.98063	5.9083	6.19301	5.62805	5.68325	5.70342	5.54721	5.7137	5.36077	6.02731	0.147987	5.60607	0.135009	0	0.0012826	0.0212589	-0.421247	0.421247	-4.55624	-1.1074
chr7	39606009	39612480	C7orf36	27192	8132399	9.96114	9.87193	10.0063	10.2299	10.2273	10.3287	10.3172	10.6726	10.4304	9.94646	0.0683777	10.3677	0.167137	0	0.00169717	0.0255982	0.42124	0.42124	4.36572	-1.39934
chr11	121322920	121500412	SORL1	8730	7944667	6.56949	6.62423	6.5249	6.14189	6.2349	6.16751	6.1526	6.12655	6.08635	6.57287	0.0497472	6.15163	0.0493416	0	6.91606e-06	0.000755183	-0.42124	0.42124	-9.03224	4.32871
chr10	121588972	121632361	C10orf119	7888	7936706	9.11908	8.91692	9.06517	9.53791	9.45412	9.43686	9.38532	9.42478	9.49025	9.03372	0.104681	9.45487	0.0533193	0	3.40052e-05	0.00195914	0.421149	0.421149	7.44116	2.68554
chr11	8705786	8705903	SNORA3	8074	7938291	6.76816	6.82629	6.67649	7.41204	7.11309	7.09776	7.27524	6.94791	7.22265	6.75698	0.0755231	7.17811	0.161133	0	0.00146145	0.0232574	0.421134	0.421134	4.467	-1.24354
chr17	906758	1090616	ABR	15187	8010983	7.68991	8.04838	7.81927	7.55189	7.56407	7.56407	7.37972	7.20889	7.32041	7.85252	0.181534	7.43151	0.151144	0	0.00287815	0.0369879	-0.421013	0.421013	-4.01556	-1.94829
chr17	27050447	27050510	SNORD42A	14717	8005955	4.4596	4.45625	4.61264	4.74853	5.42267	4.86519	4.74853	5.18835	4.60902	4.5095	0.089341	4.93038	0.310662	0	0.0329102	0.200054	0.420885	0.420885	2.50567	-4.42477
chr12	51517882	51519168	LOC494150	10623	7963261	5.13158	4.78396	5.05074	5.2946	5.37757	5.31616	5.76333	5.39658	5.30959	4.98876	0.181913	5.40964	0.177922	0	0.00518967	0.05608	0.420877	0.420877	3.63708	-2.55761
chr5	19473141	19988339	CDH18	25109	8111220	4.58555	4.52682	4.61169	4.11243	4.10918	4.2008	4.25401	4.25401	3.99285	4.57469	0.043463	4.15388	0.101882	0	0.000105255	0.00408288	-0.420804	0.420804	-6.44681	1.50794
chr11	85368870	85376173	CREBZF	9411	7950796	8.83421	8.63001	8.50604	8.09851	8.16029	8.17857	8.28938	8.36021	8.32925	8.65675	0.165711	8.23603	0.104794	0	0.000719101	0.0143333	-0.420719	0.420719	-4.96176	-0.50294
chr5	114460459	114516243	TRIM36	25359	8113577	5.57715	5.22262	5.33684	5.56502	5.80597	5.70521	5.74941	6.02045	5.95089	5.37887	0.180965	5.79949	0.166227	0	0.00402979	0.0469216	0.420622	0.420622	3.79803	-2.29668
chr15	38746323	38777063	FAM98B	12588	7982574	6.8822	7.05993	7.09072	7.28341	7.37216	7.35496	7.49126	7.65188	7.43565	7.01095	0.112557	7.43155	0.129202	0	0.000701407	0.0141133	0.420601	0.420601	4.97961	-0.476885
chr16	67063050	67134961	CBFB	13801	7996393	9.54629	9.57574	9.54876	9.88016	9.94311	9.88016	10.0414	10.1205	9.99776	9.55693	0.0163353	9.97718	0.0949437	0	6.24093e-05	0.00288574	0.420252	0.420252	6.89425	2.05355
chr15	78556487	78574536	DNAJA4	12822	7985147	7.38151	7.05407	7.27429	6.81638	7.05654	6.96388	6.68083	6.63072	6.75098	7.23662	0.166934	6.81656	0.165261	0	0.00348291	0.0423965	-0.420067	0.420067	-3.8918	-2.14587
chr8	95653302	95719694	ESRP1	28755	8147351	3.94341	4.07203	4.09861	4.34059	4.43656	4.28129	4.65922	4.62172	4.40898	4.03802	0.0830008	4.45806	0.151767	0	0.00114928	0.0198854	0.420043	0.420043	4.63189	-0.992871
chr1	101455179	101491371	DPH5	6109	7918034	8.22935	7.86614	8.05845	8.5402	8.72002	8.56906	8.33789	8.28812	8.37004	8.05131	0.18171	8.47089	0.165993	0	0.00409775	0.0474929	0.419576	0.419576	3.78733	-2.31395
chr7	43622684	43666978	STK17A	27204	8132503	8.61779	8.63574	8.74799	9.11971	9.06466	9.11317	9.06396	9.13019	9.02789	8.66717	0.0705579	9.0866	0.0403566	0	7.92976e-06	0.000811069	0.419422	0.419422	8.88588	4.18865
chrX	100878120	100882833	ARMCX3	30984	8168875	7.35103	7.28704	7.35361	6.88248	7.00558	7.01333	6.88873	6.74639	6.93088	7.33056	0.0377131	6.91123	0.0982015	0	8.56213e-05	0.00359398	-0.419325	0.419325	-6.62108	1.7236
chr17	40719078	40725257	MLX	14850	8007290	7.86151	7.88961	8.00762	8.33882	8.40554	8.30582	8.32522	8.3384	8.31883	7.91958	0.0775273	8.33877	0.0350016	0	8.00323e-06	0.000814667	0.419195	0.419195	8.87608	4.17919
chr1	204100190	204121131	ETNK2	6658	7923596	4.8438	4.80309	5.04997	4.45738	4.43972	4.52497	4.54638	4.53266	4.37778	4.89895	0.132356	4.47982	0.0660048	0	0.000114691	0.00426328	-0.419139	0.419139	-6.37526	1.41821
chr6	26636518	26659763	ZNF322A	26476	8124459	7.83015	7.07813	7.08994	7.07813	7.07813	7.07813	6.77974	6.89866	6.56889	7.33274	0.43081	6.91361	0.208891	0	0.0460658	0.246406	-0.419129	0.419129	-2.30272	-4.75341
chr2	223725732	223808119	ACSL3	18951	8048733	9.45222	9.75278	9.52302	9.1755	9.32196	9.32196	8.91956	9.09103	9.11129	9.57601	0.157131	9.15688	0.15335	0	0.00240361	0.0325816	-0.419126	0.419126	-4.13373	-1.76131
chr5	76011751	76031595	F2R	24624	8106393	7.92671	7.94273	7.79711	7.35838	7.19141	7.27393	7.84502	7.60741	7.54348	7.88885	0.0798497	7.46994	0.242255	0	0.0115683	0.0980592	-0.418913	0.418913	-3.13888	-3.37778
chr13	52586534	52607701	ALG11	11171	7969228	7.24838	7.2433	7.21297	7.6316	7.80561	7.57154	7.4537	7.74384	7.71521	7.23488	0.0191491	7.65358	0.128237	0	0.000333371	0.0085963	0.418697	0.418697	5.52827	0.301615
chr12	53342655	53346690	KRT18	9915	7955637	8.71696	8.83656	8.75017	8.40368	8.24501	8.30184	8.73355	8.14126	8.27041	8.76789	0.0617435	8.34929	0.206514	0	0.00513295	0.0556718	-0.418603	0.418603	-3.64403	-2.54629
chr19	35168567	35177335	ZNF302	16808	8027674	7.29786	7.0763	7.18186	6.86508	6.75414	6.94835	6.50924	6.66302	6.86131	7.18534	0.11082	6.76686	0.160512	0	0.00191886	0.028008	-0.418488	0.418488	-4.2833	-1.52714
chr19	37569337	37621212	ZNF420	16861	8028219	6.64196	6.33928	6.69022	7.03111	6.95655	7.06418	7.05851	6.85603	6.88744	6.55715	0.190224	6.97564	0.0897053	0	0.000801307	0.0153612	0.418482	0.418482	4.88462	-0.616117
chr22	37406906	37415501	TST	21607	8075857	7.06913	7.25508	7.12862	6.8679	6.73933	6.92531	6.36248	6.99296	6.50731	7.15094	0.0949626	6.73255	0.249408	0	0.0137922	0.111028	-0.418394	0.418394	-3.0315	-3.55598
chr20	36322408	36500531	CTNNBL1	20217	8062409	8.0005	7.86059	8.04753	8.39751	8.44496	8.40401	8.39999	8.35426	8.32646	7.96954	0.0972405	8.38787	0.0416158	0	1.90701e-05	0.00139659	0.418326	0.418326	7.9914	3.28507
chr17	53828356	53854735	PCTP	14974	8008598	7.15084	7.1487	7.17793	6.80858	6.85128	6.77364	6.5578	6.89442	6.55958	7.15915	0.0162924	6.74088	0.146839	0	0.000720111	0.0143405	-0.418272	0.418272	-4.96076	-0.504407
chr17	34891397	34895150	PIGW	14786	8006634	7.9897	7.59922	7.6757	8.15024	8.2712	8.13926	8.1739	8.20899	8.0949	7.75487	0.206929	8.17308	0.0611476	0	0.000647292	0.0133256	0.418207	0.418207	5.03734	-0.392904
chr2	224616403	224702319	AP1S3	19925	8059350	6.75721	6.2631	6.42513	5.9553	6.18125	6.18125	6.21051	6.12494	5.72942	6.48182	0.251881	6.06378	0.187847	0	0.0114338	0.0973289	-0.418036	0.418036	-3.14604	-3.3659
chr12	76419227	76425556	PHLDA1	10793	7965040	8.6229	8.73404	8.78951	9.24912	8.91185	8.97514	9.54595	8.98253	9.13537	8.71548	0.0848416	9.13333	0.236848	0	0.0107111	0.0931953	0.417847	0.417847	3.18608	-3.29953
chr10	27484143	27531064	ACBD5	7517	7932703	9.27899	9.24502	9.10638	9.57613	9.71814	9.69835	9.45214	9.66821	9.65323	9.21013	0.0914421	9.6277	0.0989374	0	0.000175913	0.00562383	0.417572	0.417572	6.02657	0.970824
chr15	42502734	42565634	TMEM87A	13053	7987869	9.38511	9.35607	9.23299	9.80236	9.80205	9.75271	9.6616	9.76497	9.67004	9.32472	0.0807588	9.74229	0.0625043	0	2.83907e-05	0.00176463	0.417566	0.417566	7.60965	2.87287
chr6	30655826	30659197	NRM	26518	8124806	4.33514	3.96239	3.82324	3.51723	3.82324	3.34182	3.79142	3.43946	3.82324	4.04026	0.264683	3.62273	0.215633	0	0.0184799	0.135347	-0.417522	0.417522	-2.85387	-3.8508
chr14	54416457	54423612	BMP4	12201	7979241	4.79544	4.9142	4.74135	4.34632	4.50641	4.42966	4.11822	4.49139	4.50641	4.817	0.0884214	4.39973	0.151102	0	0.00122403	0.020659	-0.417261	0.417261	-4.58839	-1.05864
chr2	61293015	61365169	KIAA1841	18266	8042168	6.48773	6.68598	6.82203	7.01852	7.31802	6.9837	6.89913	7.23037	7.04509	6.66525	0.168115	7.08247	0.158881	0	0.00316318	0.0396268	0.417225	0.417225	3.95411	-2.04616
chr20	33866714	33872794	EIF6	20576	8065868	8.85892	8.85664	9.05302	9.58598	9.35623	9.23861	9.28671	9.21856	9.3532	8.92286	0.112728	9.33988	0.133274	0	0.000854885	0.0161583	0.417021	0.417021	4.83878	-0.68377
chr5	38938022	39074915	RICTOR	25146	8111698	9.62771	9.61977	9.64241	9.25948	9.27684	9.33033	9.04242	9.19571	9.17415	9.62997	0.0114879	9.21316	0.100904	0	9.02348e-05	0.00373429	-0.41681	0.41681	-6.57648	1.66879
chr12	8834287	8935687	RIMKLB	9731	7953765	5.4404	5.58345	5.54025	5.05767	5.39305	5.27464	4.8298	5.20667	4.86639	5.52137	0.0733684	5.1047	0.226714	0	0.00859217	0.0795268	-0.416666	0.416666	-3.32189	-3.07483
chrX	39909068	40036582	BCOR	31329	8172088	7.2315	7.63741	7.62136	7.76237	8.01625	7.95364	7.69021	8.05521	8.00285	7.49676	0.229857	7.91342	0.150288	0	0.00513226	0.0556718	0.416666	0.416666	3.64412	-2.54615
chr5	55147207	55218678	IL31RA	24549	8105411	5.92177	5.59219	5.78758	5.20915	5.43436	5.43436	5.34692	5.34691	5.33175	5.76718	0.165734	5.35057	0.0829728	0	0.000427206	0.0100274	-0.416606	0.416606	-5.3418	0.0419576
chr5	38846114	38935743	OSMR	24512	8105040	10.1937	10.4305	10.338	10.0199	10.0179	10.0294	9.9124	9.6436	9.80289	10.3207	0.119344	9.90435	0.155071	0	0.00181843	0.026948	-0.416394	0.416394	-4.31931	-1.4712
chr14	74003818	74010498	ACOT1	11834	7975598	5.85255	5.70792	5.09615	5.98838	5.9654	5.76912	5.95306	6.01175	6.12369	5.55221	0.401519	5.96857	0.115196	0	0.0205556	0.145378	0.416365	0.416365	2.78949	-3.95749
chr16	57406399	57418956	CX3CL1	13766	7996027	6.04022	5.93296	6.12043	5.66041	5.34757	5.373	5.7087	5.87153	5.72827	6.0312	0.0940585	5.61491	0.209553	0	0.00637177	0.0644576	-0.41629	0.41629	-3.50796	-2.76862
chr9	119160436	119162885	PAPPA	30440	8163672	5.5536	5.23444	5.72941	6.43076	5.91983	5.7632	6.01374	5.68612	5.71814	5.50582	0.25092	5.92197	0.279169	0	0.0368272	0.214546	0.416149	0.416149	2.43788	-4.53521
chrX	16804550	16862642	TXLNG	30692	8166230	9.15239	9.00784	9.11863	9.39677	9.47816	9.49677	9.44682	9.5936	9.64156	9.09296	0.0756209	9.50895	0.0919674	0	0.000104417	0.00406122	0.415991	0.415991	6.4535	1.51629
chr6	150464212	150571493	PPP1R14C	26286	8122734	5.76365	5.49126	5.72578	5.11633	5.23619	5.3022	5.3022	5.20667	5.3022	5.66023	0.147551	5.2443	0.0747183	0	0.000229463	0.00677305	-0.415935	0.415935	-5.81622	0.692672
chr7	79764140	79848725	GNAI1	27368	8133860	8.43465	8.31078	8.38578	8.09464	8.14613	8.14971	7.66862	8.00327	7.7047	8.37707	0.0623921	7.96118	0.219409	0	0.00720289	0.0700797	-0.415893	0.415893	-3.43138	-2.89438
chr22	36884283	36903110	FOXRED2	21599	8075785	6.59877	6.72326	6.84261	6.31747	6.55328	6.44089	6.10275	6.19444	6.22644	6.72155	0.121933	6.30588	0.167069	0	0.00262935	0.0347153	-0.415669	0.415669	-4.0747	-1.8545
chr17	42396994	42402184	SLC25A39	15641	8016018	7.55429	7.57854	7.94513	8.30874	8.29567	8.04906	8.13977	7.92262	7.93394	7.69266	0.218989	8.1083	0.170097	0	0.00665883	0.066508	0.415644	0.415644	3.48039	-2.81385
chr15	35384682	35385413	LOC441722	12581	7982529	6.4467	6.13787	6.05825	6.71935	6.69364	6.41506	6.73654	6.68843	6.52647	6.21427	0.205186	6.62991	0.129395	0	0.00257232	0.0341998	0.415641	0.415641	4.08909	-1.83174
chr10	33466420	33625190	NRP1	7548	7932985	8.17027	8.06177	8.09716	8.67122	8.62947	8.43659	8.69661	8.32656	8.39177	8.10974	0.0553323	8.52537	0.159179	0	0.00134035	0.021935	0.415634	0.415634	4.52604	-1.15334
chr1	25568740	25664656	C1orf63	5703	7913824	5.80966	5.42495	5.91354	5.38243	5.27517	5.33801	5.20939	5.38243	5.21562	5.71605	0.257396	5.30051	0.0787153	0	0.00239406	0.032471	-0.415538	0.415538	-4.13636	-1.75717
chr14	67707826	67802536	MPP5	11801	7975203	9.60264	9.44847	9.35228	9.08479	9.17283	9.08543	8.76726	9.14892	9.05437	9.4678	0.126297	9.05227	0.146472	0	0.001531	0.0239513	-0.415532	0.415532	-4.4354	-1.292
chr10	90973326	91174314	LIPA	7747	7934920	8.42539	8.36021	8.34331	8.09282	8.08841	8.08841	7.87169	7.8954	7.72954	8.37631	0.0433439	7.96105	0.152118	0	0.000999322	0.018115	-0.415261	0.415261	-4.7291	-0.84688
chr19	13215715	13227523	TRMT1	17474	8034615	5.87711	5.5774	5.84114	6.32289	6.43327	5.99674	6.34229	5.99022	5.99674	5.76522	0.163649	6.18036	0.206923	0	0.0087538	0.0805843	0.415138	0.415138	3.31037	-3.09386
chr10	75196186	75255759	PPP3CB	7696	7934393	7.96691	8.06913	7.87351	8.37091	8.57266	8.41665	8.27129	8.32596	8.35227	7.96985	0.0978443	8.38495	0.103832	0	0.0002478	0.00705081	0.415104	0.415104	5.75623	0.612189
chr10	48255225	48279199	ANXA8	7035	7927367	6.24464	6.21492	6.41523	6.59	6.86505	6.66323	6.77355	6.54917	6.79902	6.2916	0.108096	6.70667	0.125214	0	0.000635293	0.013141	0.415073	0.415073	5.05084	-0.37333
chr5	98104999	98132198	RGMB	24692	8107100	5.17226	5.17878	5.06435	5.46751	5.74879	5.38869	5.56534	5.52196	5.62668	5.13847	0.0642674	5.55316	0.125845	0	0.000415148	0.00980847	0.414697	0.414697	5.36314	0.0719322
chr8	124515358	124553446	FBXO32	29369	8152703	7.83186	7.23131	7.21968	7.21421	7.39977	7.39496	6.76229	6.78434	6.5231	7.42762	0.350135	7.01311	0.371785	0	0.101301	0.394571	-0.414506	0.414506	-1.81955	-5.49958
chr6	34845555	34855866	TAF11	26575	8125859	8.07864	7.81888	7.87962	7.51356	7.64184	7.63754	7.58267	7.52558	7.16681	7.92571	0.135873	7.51133	0.177174	0	0.00386356	0.0454749	-0.414377	0.414377	-3.82504	-2.25314
chr2	203070903	203103322	SUMO1	19828	8058335	11.5997	11.0812	11.1899	11.2322	11.2324	11.0651	10.5069	10.141	11.0781	11.2903	0.273421	10.876	0.448751	0	0.134492	0.461899	-0.4143	0.4143	-1.64021	-5.75668
chr16	57186382	57219944	FAM192A	14287	8001537	8.74936	8.33898	8.65778	8.99916	9.08325	8.93148	8.90818	9.19722	8.85867	8.58204	0.215422	8.99633	0.125576	0	0.00278757	0.0361452	0.414289	0.414289	4.03644	-1.91513
chr19	53014310	53015407	ZNF578	17118	8030944	2.43991	2.47537	2.92223	2.729	3.41353	3.07624	3.52961	2.9367	2.47537	2.6125	0.268816	3.02674	0.401424	0	0.10363	0.399931	0.414236	0.414236	1.80531	-5.52047
chr10	5726801	5805703	C10orf18	6907	7925978	9.85222	9.80582	9.89045	10.1879	10.223	10.2499	10.1939	10.3312	10.392	9.8495	0.0423833	10.263	0.0818098	0	4.1915e-05	0.0022482	0.41349	0.41349	7.24936	2.46813
chr5	171760503	171881527	SH3PXD2B	25588	8115814	5.89862	5.92967	5.86218	5.30497	5.50145	5.56906	5.49293	5.56906	5.4633	5.89682	0.0337812	5.48346	0.0972978	0	8.86563e-05	0.00368785	-0.413359	0.413359	-6.59145	1.68722
chr5	218356	256815	SDHA	24423	8104166	9.46698	9.39124	9.56692	9.17827	9.19348	9.06534	9.01443	8.92827	8.99039	9.47505	0.088118	9.0617	0.105916	0	0.000241885	0.00699281	-0.413349	0.413349	-5.77504	0.637483
chrX	192989	220468	PLCXD1	30641	8165711	4.539	4.36402	4.36338	4.74456	3.87336	3.24216	4.18896	3.99124	4.0133	4.42214	0.101209	4.00893	0.485842	0	0.141848	0.474849	-0.413205	0.413205	-1.606	-5.80411
chr13	31191920	31233686	USPL1	11095	7968333	7.66875	7.38985	7.42937	7.91187	7.99556	7.92441	7.82061	7.98744	7.81515	7.49599	0.150912	7.90918	0.0781193	0	0.000287271	0.0077181	0.413183	0.413183	5.64196	0.457444
chr10	104433488	104474190	ARL3	7836	7936041	7.31384	7.33364	7.40244	7.8015	7.82108	7.76167	7.70362	7.81498	7.67558	7.34997	0.0465061	7.76307	0.0612016	0	1.44124e-05	0.00114453	0.413096	0.413096	8.26874	3.57429
chr20	6055492	6104191	FERMT1	20459	8064904	8.51614	8.09425	8.51272	8.76852	8.78953	8.7431	9.01195	8.72065	8.68923	8.37437	0.242593	8.78716	0.115621	0	0.00346505	0.04223	0.412795	0.412795	3.89512	-2.14055
chr14	19988694	20020272	POTEG	12032	7977456	4.92314	5.01411	3.4186	5.0594	5.23672	5.0594	4.13223	4.77625	4.92314	4.45195	0.896063	4.86452	0.390374	0	0.280108	0.652967	0.412576	0.412576	1.14724	-6.37767
chr5	33986283	34008213	AMACR	25127	8111430	6.84224	6.50625	6.52206	6.01104	6.29185	6.18019	6.15475	6.38684	6.24238	6.62351	0.189585	6.21118	0.128482	0	0.00214846	0.030126	-0.412339	0.412339	-4.20799	-1.64469
chr19	53950490	53961514	ZNF761	17130	8030993	7.32807	7.20236	7.25582	7.63591	7.57901	7.61618	7.88675	7.78532	7.54283	7.26208	0.0630873	7.67433	0.133174	0	0.000575334	0.0123148	0.412248	0.412248	5.1227	-0.26961
chr11	8008867	8019707	EIF3F	8071	7938263	7.11752	6.64381	6.84396	6.64566	6.29373	6.19152	6.21729	6.03943	7.35082	6.86843	0.237805	6.45641	0.482383	0	0.153732	0.492285	-0.41202	0.41202	-1.55394	-5.8752
chr2	88991176	89050452	RPIA	18402	8043413	6.57433	6.10521	6.50571	6.74449	6.74402	6.77184	6.71279	7.08125	6.78812	6.39508	0.253371	6.80708	0.136786	0	0.00569318	0.0596658	0.412004	0.412004	3.57866	-2.6529
chr4	118004710	118006732	TRAM1L1	24215	8102464	4.11393	4.01427	4.46339	3.68537	3.86197	3.75752	3.79864	3.88561	3.72247	4.1972	0.235857	3.78526	0.0785167	0	0.00171646	0.0257864	-0.411935	0.411935	-4.3581	-1.41111
chr3	112280895	112303003	SLC35A5	22148	8081667	7.98915	7.95749	8.03544	7.37526	7.70657	7.68534	7.52693	7.68534	7.51343	7.99403	0.0392035	7.58214	0.132174	0	0.000479366	0.0108347	-0.411885	0.411885	-5.25641	-0.0786301
chr10	27399383	27443321	YME1L1	7516	7932678	10.8007	10.8397	10.7497	11.1492	11.2182	11.2378	11.1574	11.2694	11.2189	10.7967	0.0451177	11.2085	0.0466856	0	6.63905e-06	0.000745072	0.411805	0.411805	9.07636	4.37053
chr17	58029723	58042117	RNFT1	15765	8017162	8.67286	8.96738	8.79398	8.40075	8.51487	8.46097	8.16436	8.41896	8.43789	8.81141	0.148031	8.39963	0.121848	0	0.00102334	0.0184469	-0.411774	0.411774	-4.71252	-0.871683
chrX	20154184	20154253	SCARNA9L	31289	8171758	7.90852	7.00463	7.95889	7.87091	8.20145	7.7787	8.23846	8.45754	7.66381	7.62401	0.53699	8.03515	0.309207	0	0.121941	0.437675	0.411134	0.411134	1.70269	-5.66865
chr1	107599301	107601916	PRMT6	4727	7903457	5.62265	5.44748	5.81338	5.19792	5.26809	5.17546	5.33124	5.22285	5.10585	5.62784	0.183005	5.2169	0.0776398	0	0.000596746	0.0126227	-0.410939	0.410939	-5.09615	-0.307844
chr9	131133598	131153013	URM1	29903	8158242	6.83218	6.3355	7.3603	7.56762	7.49745	6.97196	7.43458	7.0808	6.9675	6.84266	0.512479	7.25332	0.276355	0	0.0995095	0.390179	0.410657	0.410657	1.83071	-5.48316
chr4	44703885	44728618	GNPDA2	23968	8100085	8.2681	7.88269	7.81462	7.5361	7.70285	7.69931	7.45928	7.55916	7.51055	7.98847	0.244543	7.57787	0.101052	0	0.00289929	0.0371343	-0.410596	0.410596	-4.01078	-1.95588
chr11	130745775	130786362	SNX19	9635	7952768	7.82317	7.97539	7.87614	7.59851	7.64221	7.60906	7.36351	7.3049	7.36771	7.89157	0.0772733	7.48099	0.150895	0	0.00124749	0.0209347	-0.410583	0.410583	-4.57532	-1.07845
chr11	64085560	64089283	PRDX5	8386	7940996	9.26343	9.25873	9.35008	8.97894	9.08596	8.99909	8.87896	8.64836	8.69117	9.29075	0.0514405	8.88041	0.17647	0	0.00248416	0.0333294	-0.410332	0.410332	-4.11202	-1.79554
chr13	45911615	45911727	SNORA31	11393	7971386	5.67223	5.62012	5.7875	6.16519	6.01315	6.20289	6.04312	6.06202	6.13479	5.69328	0.0856506	6.10352	0.0750888	0	6.42735e-05	0.00294247	0.410242	0.410242	6.8685	2.02286
chr6	32065907	32096030	ATF6B	31985	8178727	6.40179	6.30665	6.89143	6.28966	6.41739	6.28928	5.96466	5.9246	5.85289	6.53329	0.313784	6.12308	0.236425	0	0.0334649	0.202399	-0.410211	0.410211	-2.4956	-4.44122
chr4	1065266	1107350	RNF212	23841	8098856	6.80769	6.74086	6.71562	6.86937	6.93669	7.0348	7.37662	7.39601	7.37556	6.75472	0.0475766	7.16484	0.244523	0	0.0126198	0.104105	0.410118	0.410118	3.08568	-3.46604
chr14	55518362	55536912	MAPK1IP1L	11743	7974455	9.23107	9.23804	9.34018	8.93387	8.87008	8.86021	8.95858	8.74645	8.78984	9.26977	0.0610835	8.85984	0.0813523	0	5.61855e-05	0.00272871	-0.409929	0.409929	-6.98673	2.16305
chr3	195408104	195413005	SDHAP2	22465	8084912	11.4771	11.1987	11.4283	11.0377	11.0002	11.0242	10.7751	11.0476	10.8637	11.368	0.148676	10.9581	0.112123	0	0.000800504	0.0153612	-0.409913	0.409913	-4.88533	-0.615068
chr14	76424442	76447498	TGFB3	12318	7980316	5.10054	5.09575	5.19451	4.43671	4.78564	4.77768	4.85882	4.8273	4.63658	5.13026	0.0556876	4.72046	0.15851	0	0.00144068	0.0230288	-0.409808	0.409808	-4.47674	-1.22861
chr3	190023493	190040222	CLDN1	23205	8092726	6.54816	6.27243	6.65451	6.15333	5.92218	6.58848	7.35628	7.54017	7.84823	6.4917	0.197199	6.90145	0.790928	0	0.351816	0.716332	0.409749	0.409749	0.980474	-6.5513
chr16	83841593	83846594	HSBP1	13899	7997520	10.0938	9.96541	10.0074	9.63731	9.61037	9.75562	9.61382	9.61605	9.44218	10.0222	0.0654468	9.61256	0.100128	0	0.000149229	0.00504523	-0.409654	0.409654	-6.15916	1.14294
chr14	106925347	106926484	IGHD	12452	7981724	2.954	3.56472	2.78323	2.68229	3.02272	2.28322	3.12549	2.62256	2.41048	3.10065	0.410867	2.69113	0.331226	0	0.0970162	0.384188	-0.409519	0.409519	-1.84655	-5.45976
chr16	75507022	75529282	CHST6	14408	8002882	5.11965	5.64234	5.30474	4.81859	4.61663	5.03467	5.10873	4.99038	5.10873	5.35558	0.265026	4.94629	0.193655	0	0.0152585	0.118524	-0.409288	0.409288	-2.97003	-3.65804
chr16	85812235	85833100	COX4NB	14442	8003217	9.23262	9.04211	9.24919	9.62155	9.62433	9.56565	9.66096	9.49559	9.53535	9.17464	0.115073	9.5839	0.062416	0	7.83792e-05	0.00337978	0.409266	0.409266	6.69665	1.81586
chr1	149224057	149224221	RNU1-1	6258	7919576	7.50083	7.83928	7.30287	8.00382	8.05655	8.11554	7.94973	7.74902	7.86564	7.54766	0.271252	7.95672	0.133337	0	0.00693481	0.0680037	0.409057	0.409057	3.45503	-2.8555
chr17	8076559	8079727	TMEM107	15299	8012383	6.0388	5.92091	6.18378	5.70199	5.81862	6.01396	5.4479	5.35831	5.49241	6.04783	0.131669	5.63887	0.25045	0	0.0175424	0.130793	-0.408965	0.408965	-2.88539	-3.79851
chr12	56229214	56236739	MMP19	10692	7963946	5.6264	5.71015	5.43344	5.18269	5.22131	4.98056	5.16395	5.26903	5.26903	5.58999	0.141901	5.1811	0.107326	0	0.000631478	0.0131001	-0.408898	0.408898	-5.05519	-0.367029
chr1	149859019	149859466	HIST2H2AB	6276	7919642	8.08426	7.75606	8.07434	8.45952	8.37398	8.72136	8.31511	8.28685	8.12564	7.97155	0.186689	8.38041	0.200235	0	0.00971325	0.0870127	0.408857	0.408857	3.2462	-3.19997
chr19	52616344	52617115	ZNF616	17929	8038952	7.08725	6.14999	6.93518	7.05628	7.47176	7.34668	7.44764	6.79015	6.6852	6.72414	0.503009	7.13295	0.341575	0	0.129073	0.45224	0.408813	0.408813	1.66651	-5.71984
chr11	6616305	6624811	RRP8	8922	7946211	6.50052	6.33019	6.75042	6.93425	7.12357	6.79654	7.24604	6.75975	6.75338	6.52704	0.211364	6.93559	0.207448	0	0.0129702	0.106045	0.408544	0.408544	3.06897	-3.49378
chr7	44084291	44101315	DBNL	27209	8132539	6.01442	5.87392	6.04244	6.4829	6.54278	6.22957	6.40593	6.38543	6.26617	5.97693	0.0902976	6.38546	0.12099	0	0.000493488	0.0110764	0.408537	0.408537	5.23501	-0.109019
chr17	29630791	29641098	EVI2B	15466	8014063	9.47829	9.32823	9.39933	9.68097	9.82073	10.0374	9.68097	9.91395	9.72607	9.40195	0.0750637	9.81002	0.143518	0	0.000991869	0.0180154	0.408067	0.408067	4.73433	-0.839061
chr16	87439852	87525465	ZCCHC14	14449	8003263	6.91845	6.85813	6.91071	7.17781	7.40719	7.39647	7.28627	7.28516	7.26911	6.89576	0.0328229	7.30367	0.0860307	0	5.35356e-05	0.00264576	0.407905	0.407905	7.02955	2.21339
[truncated: 19,767 more rows]
