# Supplementary material for: Acquired resistance to PI3K/mTOR inhibition is associated with mitochondrial DNA mutation and glycolysis
Source: Oncotarget. 2017 Nov 24;8(66):110133–44. doi: 10.18632/oncotarget.22655 (PMC5746370; doi:10.18632/oncotarget.22655)
Supplement: Supplementary file 3 [file oncotarget-08-110133-s003.xlsx]

## Sheet: Sheet1
SYMBOL	HGNC_ID	Position	Ref	Alt	VARIANT_CLASS	cDNA_position	BIOTYPE	Consequence	DISTANCE	Existing_variation	Protein_change	IMPACT	STRAND	SWISSPROT	SIFT	PolyPhen	DOMAINS	PUBMED	H1975DM	H1975C5	H1975C6
MT-RNR2	7471	263	A	G	SNV	-/1559	Mt_rRNA	upstream_gene_variant	1408	rs2853515		MODIFIER	1	-	-	-	-	22723804	1	1	1
MT-RNR2	7471	310	T	C	SNV	-/1559	Mt_rRNA	upstream_gene_variant	1360	-		MODIFIER	1	-	-	-	-	-	1	1	1
MT-RNR1	7470	750	A	G	SNV	106/954	Mt_rRNA	non_coding_transcript_exon_variant,non_coding_transcript_variant	-	-		MODIFIER	1	-	-	-	-	-	1	1	1
MT-RNR1	7470	1438	A	G	SNV	794/954	Mt_rRNA	non_coding_transcript_exon_variant,non_coding_transcript_variant	-	-		MODIFIER	1	-	-	-	-	-	1	1	1
MT-RNR2	7471	2259	C	T	SNV	591/1559	Mt_rRNA	non_coding_transcript_exon_variant,non_coding_transcript_variant	-	-		MODIFIER	1	-	-	-	-	-	1	1	1
MT-RNR2	7471	2487	A	C	SNV	819/1559	Mt_rRNA	non_coding_transcript_exon_variant,non_coding_transcript_variant	-	-		MODIFIER	1	-	-	-	-	-		1	1
MT-ND1	7455	3483	G	C	SNV	178/956	protein_coding	missense_variant	-	-	A60P	MODERATE	1	P03886	-	-	HAMAP:MF_01350,hmmpanther:PTHR11432:SF3,hmmpanther:PTHR11432,Pfam_domain:PF00146	-	1	1	1
MT-ND1	7455	3492	A	C	SNV	187/956	protein_coding	missense_variant	-	-	T63P	MODERATE	1	P03886	-	-	HAMAP:MF_01350,hmmpanther:PTHR11432:SF3,hmmpanther:PTHR11432,Pfam_domain:PF00146	-	1	1	1
MT-ND2	7456	4745	A	G	SNV	277/1042	protein_coding	missense_variant	-	-	N93D	MODERATE	1	P03891	tolerated(0.2)	probably_damaging(0.998)	Transmembrane_helices:TMhelix,hmmpanther:PTHR22773:SF41,hmmpanther:PTHR22773,Pfam_domain:PF00361	-	1	1	1
MT-ND2	7456	4769	A	G	SNV	301/1042	protein_coding	missense_variant	-	-	T101A	MODERATE	1	P03891	-	-	Low_complexity_(Seg):seg,Transmembrane_helices:TMhelix,hmmpanther:PTHR22773:SF41,hmmpanther:PTHR22773,Pfam_domain:PF00361	-	1	1	1
MT-CO1	7419	7269	G	A	SNV	1367/1542	protein_coding	missense_variant	-	-	G456E	MODERATE	1	P00395	deleterious_low_confidence(0)	benign(0.198)	Transmembrane_helices:TMhelix,PROSITE_profiles:PS50855,hmmpanther:PTHR10422,hmmpanther:PTHR10422:SF18,Gene3D:1.20.210.10,Pfam_domain:PF00115,Superfamily_domains:SSF81442	-		1	1
MT-CO1	7419	7337	G	A	SNV	1435/1542	protein_coding	missense_variant	-	-	E479K	MODERATE	1	P00395	-	-	PROSITE_profiles:PS50855,hmmpanther:PTHR10422,hmmpanther:PTHR10422:SF18,Gene3D:1.20.210.10,Superfamily_domains:SSF81442	-	1	1	1
MT-ATP6	7414	8760	T	C	SNV	235/681	protein_coding	missense_variant	-	-	F79L	MODERATE	1	P00846	tolerated(0.78)	possibly_damaging(0.885)	Transmembrane_helices:TMhelix,Prints_domain:PR00123,Superfamily_domains:0035809,Gene3D:1c17M00,TIGRFAM_domain:TIGR01131,Pfam_domain:PF00119,hmmpanther:PTHR11410:SF0,hmmpanther:PTHR11410	-	1	1	1
MT-ATP6	7414	8860	A	G	SNV	335/681	protein_coding	stop_gained	-	-	K112*	HIGH	1	P00846	-	-	Transmembrane_helices:TMhelix,Superfamily_domains:0035809,Gene3D:1c17M00,TIGRFAM_domain:TIGR01131,Pfam_domain:PF00119,hmmpanther:PTHR11410:SF0,hmmpanther:PTHR11410	-	1	1	1
MT-TL2	7491	12325	C	T	SNV	61/71	Mt_tRNA	non_coding_transcript_exon_variant,non_coding_transcript_variant	-	-		MODIFIER	1	-	-	-	-	-	1	1	1
MT-ND5	7461	13326	T	C	SNV	991/1812	protein_coding	missense_variant	-	-	S331P	MODERATE	1	P03915	deleterious_low_confidence(0)	probably_damaging(0.998)	Transmembrane_helices:TMhelix,hmmpanther:PTHR22773,hmmpanther:PTHR22773:SF50,TIGRFAM_domain:TIGR01974,Pfam_domain:PF00361	-	1	1	1
MT-ND5	7461	13680	C	T	SNV	1345/1812	protein_coding	missense_variant	-	-	P449S	MODERATE	1	P03915	tolerated_low_confidence(0.51)	benign(0.041)	hmmpanther:PTHR22773,hmmpanther:PTHR22773:SF50,TIGRFAM_domain:TIGR01974,Pfam_domain:PF06455	-	1	1	1
MT-ND5	7461	14094	T	C	SNV	1759/1812	protein_coding	missense_variant	-	-	Y587H	MODERATE	1	P03915	deleterious_low_confidence(0)	probably_damaging(0.995)	Transmembrane_helices:TMhelix,hmmpanther:PTHR22773,hmmpanther:PTHR22773:SF50,Pfam_domain:PF06455	-	1	1	1
MT-CYB	7427	14872	C	T	SNV	127/1141	protein_coding	missense_variant	-	-	L43F	MODERATE	1	P00156	deleterious_low_confidence(0)	possibly_damaging(0.631)	Transmembrane_helices:TMhelix,PROSITE_profiles:PS51002,hmmpanther:PTHR19271,Gene3D:1.20.810.10,PIRSF_domain:PIRSF038885,Superfamily_domains:SSF81342	-	1	1	1
MT-CYB	7427	15326	A	G	SNV	581/1141	protein_coding	stop_gained	-	-	K194*	HIGH	1	P00156	-	-	Low_complexity_(Seg):seg,Transmembrane_helices:TMhelix,PROSITE_profiles:PS51002,hmmpanther:PTHR19271,Pfam_domain:PF13631,Gene3D:1.20.810.10,PIRSF_domain:PIRSF038885,Superfamily_domains:SSF81342	-	1	1	1
MT-TT	7499	15930	G	A	SNV	44/66	Mt_tRNA	non_coding_transcript_exon_variant,non_coding_transcript_variant	-	-	-	MODIFIER	1	-	-	-	-	-	1	1	1
MT-ND6	7462	16519	T	C	SNV	-/525	protein_coding	upstream_gene_variant	1848	-	-	MODIFIER	-1	P03923	-	-	-	-	1	1	1
